# Supplementary material for: Profiling bile acids in the stools of humans and animal models of cystic fibrosis
Source: Microbiol Spectr. 2025 Sep 16;13(10):e01451-25. doi: 10.1128/spectrum.01451-25 (PMC12502738; doi:10.1128/spectrum.01451-25)
Supplement: Table S10 — Information regarding ferret stool samples used in this study. [file spectrum.01451-25-s0003.xlsx]

## Sheet: Sheet1
Table S10. Information regarding ferret stool samples used in this study.
Animal	Chip ID	Rearing ID	Genotype	DOB	Sex	Collect Date	Age(Months)	VX 770 off
CF Ferret 01	845797125	GK 690	CFTR GK/GK	2023-04-17	M	2023-10-19	6 Months	2023-07-17
CF Ferret 02	845798605	GK 686	CFTR GK/GK	2023-04-08	M	2023-10-19	6 Months	2023-07-11
CF Ferret 03	845798368	GK 687	CFTR GK/GK	2023-04-08	M	2023-10-19	6 Months	2023-07-11
CF Ferret 04	845799282	GK 689	CFTR GK/GK	2023-04-17	F	2023-10-20	6 Months	2023-07-17
CF Ferret 05	845797369	GK 659	CFTR GK/GK	2023-03-08	F	2023-10-20	7 Months	2023-07-07
CF Ferret 06	992000000428642	MF 53	CFTR GK/GK	2023-03-08	F	2023-10-20	7 Months	2023-07-07
CF Ferret 07	846008342	GK 709	CFTR GK/GK;ACTA2 CRE/WT;ROSA26 TG/WT	2023-05-10	M	2023-10-26	6 Months	2023-06-12
CF Ferret 08	845533064	GK 346	CFTR GK/GK;KRT7 CRE B5/CRE C2	2021-04-30	M	2023-10-26	30 Months	2023-06-20
CF Ferret 10	992000001990768	MF 62	CFTR GK/GK;ACTA2 CRE/WT	2022-11-14	M	2023-10-31	12 Months	2023-06-26
CF Ferret 12	845795063	GK 635	CFTR GK/GK;CAG TG/WT - C7	2023-01-23	M	2023-10-31	9 Months	2023-04-27
CF Ferret 13	845794026	GK 655	CFTR GK/GK	2023-03-08	F	2023-11-01	8 Months	2023-07-07
CF Ferret 14	845798864	GK 670	CFTR GK/GK	2023-03-14	F	2023-11-01	8 Months	2023-07-07
CF Ferret 15	845794572	GK 664	CFTR GK/GK	2023-03-14	F	2023-11-01	8 Months	2023-07-07
CF Ferret 16	845799010	GK 607	CAG CRE G8/WT CFTR GK/GK	2022-11-21	M	2023-11-02	11 Months	2023-04-10
CF Ferret 17	845792850	GK 408	CFTR GK/GK	2022-01-18	F	2023-11-09	22 Months	2022-12-13
Animal	Tag Number	Ear Number	Genotype	DOB	Sex	Collect Date	Age(Months)	VX 770 off
Non-CF Ferret 01	13671	ET 0650	WT	2023-04-10	F	2023-10-19	6 Months
Non-CF Ferret 02	13672	ET 0654	WT	2023-04-10	F	2023-10-19	6 Months
Non-CF Ferret 03	13591	ET 0321	WT	2023-02-20	F	2023-10-19	8 Months
Non-CF Ferret 04	13571	ET 0155	WT	2023-01-23	F	2023-10-19	9 Months
Non-CF Ferret 05	13576	ET 0148	WT	2023-01-23	F	2023-10-19	9 Months
Non-CF Ferret 06	13674	ET 0745	WT	2023-04-16	F	2023-10-19	6 Months
Non-CF Ferret 07	992000002219034		WT	2022-05-25	M	2023-10-20	17 Months
Non-CF Ferret 08	992000002222430		WT	2022-05-16	M	2023-10-20	17 Months
Non-CF Ferret 09	992000001990993		WT	2020-12-24	M	2023-10-20	34 Months
Non-CF Ferret 10	992000002200764		WT	2022-05-03	M	2023-10-20	17 Months
Non-CF Ferret 11	992000002200765		WT	2022-04-18	M	2023-10-20	16 Months
Non-CF Ferret 12	992000002200767		WT	2022-05-04	M	2023-10-20	17 Months
Non-CF Ferret 13	992000002200768		WT	2022-02-13	M	2023-10-20	20 Months
Non-CF Ferret 14	845792810		OCT4 GFP/WT	2022-01-09	M	2023-10-26	22 Months
Non-CF Ferret 16	846002867		KRT7 CRE B1/WT;ROSA26 TG/TG	2023-05-09	M	2023-10-26	6 Months
