# Supplementary material for: Profiling bile acids in the stools of humans and animal models of cystic fibrosis
Source: Microbiol Spectr. 2025 Sep 16;13(10):e01451-25. doi: 10.1128/spectrum.01451-25 (PMC12502738; doi:10.1128/spectrum.01451-25)
Supplement: Table S11 — Creative Proteomics comprehensive panel. [file spectrum.01451-25-s0004.xlsx]

## Sheet: Sheet1
Table S11. Creative Proteomics Comprehensive 89 Panel.
Sample	Genotype	BA	Abbreviated_BA	BA_Type	Concentration	Batch
CF_1	CF	Cholic_acid	CA	Primary_uBA	5633.78	1
CF_2	CF	Cholic_acid	CA	Primary_uBA	1251.86	1
CF_3	CF	Cholic_acid	CA	Primary_uBA	136.323	1
CF_4	CF	Cholic_acid	CA	Primary_uBA	475.922	1
CF_5	CF	Cholic_acid	CA	Primary_uBA	3184.85	1
CF_6	CF	Cholic_acid	CA	Primary_uBA	3.34397	1
CF_7	CF	Cholic_acid	CA	Primary_uBA	2733.19	1
CF_8	CF	Cholic_acid	CA	Primary_uBA	15.4424	1
CF_9	CF	Cholic_acid	CA	Primary_uBA	2.68421	1
CF_10	CF	Cholic_acid	CA	Primary_uBA	2682.69	1
CF_11	CF	Cholic_acid	CA	Primary_uBA	1956.63	2
CF_12	CF	Cholic_acid	CA	Primary_uBA	650.342	2
CF_13	CF	Cholic_acid	CA	Primary_uBA	5565.54	2
CF_14	CF	Cholic_acid	CA	Primary_uBA	21214.5	2
CF_15	CF	Cholic_acid	CA	Primary_uBA	11222.2	2
Non_CF_1	Non_CF	Cholic_acid	CA	Primary_uBA	1887.81	1
Non_CF_2	Non_CF	Cholic_acid	CA	Primary_uBA	8.82242	1
Non_CF_3	Non_CF	Cholic_acid	CA	Primary_uBA	34.2601	1
Non_CF_4	Non_CF	Cholic_acid	CA	Primary_uBA	2285.64	1
Non_CF_5	Non_CF	Cholic_acid	CA	Primary_uBA	100.113	1
Non_CF_6	Non_CF	Cholic_acid	CA	Primary_uBA	83.0329	1
Non_CF_7	Non_CF	Cholic_acid	CA	Primary_uBA	1104.12	1
Non_CF_8	Non_CF	Cholic_acid	CA	Primary_uBA	13.9299	1
Non_CF_9	Non_CF	Cholic_acid	CA	Primary_uBA	58.6803	1
Non_CF_10	Non_CF	Cholic_acid	CA	Primary_uBA	5.53276	1
Non_CF_11	Non_CF	Cholic_acid	CA	Primary_uBA	1152.84	2
Non_CF_12	Non_CF	Cholic_acid	CA	Primary_uBA	579.681	2
Non_CF_13	Non_CF	Cholic_acid	CA	Primary_uBA	17.7224	2
Non_CF_14	Non_CF	Cholic_acid	CA	Primary_uBA	1222.68	2
Non_CF_15	Non_CF	Cholic_acid	CA	Primary_uBA	2861.87	2
CF_1	CF	Chenodeoxycholic_acid	CDCA	Primary_uBA	3548.36	1
CF_2	CF	Chenodeoxycholic_acid	CDCA	Primary_uBA	4078.11	1
CF_3	CF	Chenodeoxycholic_acid	CDCA	Primary_uBA	58.2235	1
CF_4	CF	Chenodeoxycholic_acid	CDCA	Primary_uBA	717.505	1
CF_5	CF	Chenodeoxycholic_acid	CDCA	Primary_uBA	2788	1
CF_6	CF	Chenodeoxycholic_acid	CDCA	Primary_uBA	7.94916	1
CF_7	CF	Chenodeoxycholic_acid	CDCA	Primary_uBA	2657.1	1
CF_8	CF	Chenodeoxycholic_acid	CDCA	Primary_uBA	18.3237	1
CF_9	CF	Chenodeoxycholic_acid	CDCA	Primary_uBA	6.24183	1
CF_10	CF	Chenodeoxycholic_acid	CDCA	Primary_uBA	1235.12	1
CF_11	CF	Chenodeoxycholic_acid	CDCA	Primary_uBA	666.336	2
CF_12	CF	Chenodeoxycholic_acid	CDCA	Primary_uBA	167.818	2
CF_13	CF	Chenodeoxycholic_acid	CDCA	Primary_uBA	641.475	2
CF_14	CF	Chenodeoxycholic_acid	CDCA	Primary_uBA	6105.3	2
CF_15	CF	Chenodeoxycholic_acid	CDCA	Primary_uBA	6396.03	2
Non_CF_1	Non_CF	Chenodeoxycholic_acid	CDCA	Primary_uBA	2748.06	1
Non_CF_2	Non_CF	Chenodeoxycholic_acid	CDCA	Primary_uBA	242.234	1
Non_CF_3	Non_CF	Chenodeoxycholic_acid	CDCA	Primary_uBA	233.564	1
Non_CF_4	Non_CF	Chenodeoxycholic_acid	CDCA	Primary_uBA	1236.67	1
Non_CF_5	Non_CF	Chenodeoxycholic_acid	CDCA	Primary_uBA	131.902	1
Non_CF_6	Non_CF	Chenodeoxycholic_acid	CDCA	Primary_uBA	223.517	1
Non_CF_7	Non_CF	Chenodeoxycholic_acid	CDCA	Primary_uBA	1095.03	1
Non_CF_8	Non_CF	Chenodeoxycholic_acid	CDCA	Primary_uBA	44.5783	1
Non_CF_9	Non_CF	Chenodeoxycholic_acid	CDCA	Primary_uBA	791.369	1
Non_CF_10	Non_CF	Chenodeoxycholic_acid	CDCA	Primary_uBA	7.69445	1
Non_CF_11	Non_CF	Chenodeoxycholic_acid	CDCA	Primary_uBA	639.7	2
Non_CF_12	Non_CF	Chenodeoxycholic_acid	CDCA	Primary_uBA	320.921	2
Non_CF_13	Non_CF	Chenodeoxycholic_acid	CDCA	Primary_uBA	34.9366	2
Non_CF_14	Non_CF	Chenodeoxycholic_acid	CDCA	Primary_uBA	625.292	2
Non_CF_15	Non_CF	Chenodeoxycholic_acid	CDCA	Primary_uBA	628.409	2
CF_1	CF	Deoxycholic_acid	DCA	Secondary_uBA	815.953	1
CF_2	CF	Deoxycholic_acid	DCA	Secondary_uBA	1288.58	1
CF_3	CF	Deoxycholic_acid	DCA	Secondary_uBA	4.19626	1
CF_4	CF	Deoxycholic_acid	DCA	Secondary_uBA	0.612235	1
CF_5	CF	Deoxycholic_acid	DCA	Secondary_uBA	92.4624	1
CF_6	CF	Deoxycholic_acid	DCA	Secondary_uBA	0.636651	1
CF_7	CF	Deoxycholic_acid	DCA	Secondary_uBA	1.70932	1
CF_8	CF	Deoxycholic_acid	DCA	Secondary_uBA	0.470804	1
CF_9	CF	Deoxycholic_acid	DCA	Secondary_uBA	1398.9	1
CF_10	CF	Deoxycholic_acid	DCA	Secondary_uBA	2.23141	1
CF_11	CF	Deoxycholic_acid	DCA	Secondary_uBA	4.96976	2
CF_12	CF	Deoxycholic_acid	DCA	Secondary_uBA	1190.89	2
CF_13	CF	Deoxycholic_acid	DCA	Secondary_uBA	3.35885	2
CF_14	CF	Deoxycholic_acid	DCA	Secondary_uBA	4.88456	2
CF_15	CF	Deoxycholic_acid	DCA	Secondary_uBA	5.60006	2
Non_CF_1	Non_CF	Deoxycholic_acid	DCA	Secondary_uBA	2.95568	1
Non_CF_2	Non_CF	Deoxycholic_acid	DCA	Secondary_uBA	644.525	1
Non_CF_3	Non_CF	Deoxycholic_acid	DCA	Secondary_uBA	1871.58	1
Non_CF_4	Non_CF	Deoxycholic_acid	DCA	Secondary_uBA	3.19826	1
Non_CF_5	Non_CF	Deoxycholic_acid	DCA	Secondary_uBA	1214.36	1
Non_CF_6	Non_CF	Deoxycholic_acid	DCA	Secondary_uBA	1299.12	1
Non_CF_7	Non_CF	Deoxycholic_acid	DCA	Secondary_uBA	0.747893	1
Non_CF_8	Non_CF	Deoxycholic_acid	DCA	Secondary_uBA	1059.94	1
Non_CF_9	Non_CF	Deoxycholic_acid	DCA	Secondary_uBA	2030.74	1
Non_CF_10	Non_CF	Deoxycholic_acid	DCA	Secondary_uBA	722.119	1
Non_CF_11	Non_CF	Deoxycholic_acid	DCA	Secondary_uBA	0.771039	2
Non_CF_12	Non_CF	Deoxycholic_acid	DCA	Secondary_uBA	15.2033	2
Non_CF_13	Non_CF	Deoxycholic_acid	DCA	Secondary_uBA	1866.14	2
Non_CF_14	Non_CF	Deoxycholic_acid	DCA	Secondary_uBA	1.62539	2
Non_CF_15	Non_CF	Deoxycholic_acid	DCA	Secondary_uBA	3014.5	2
CF_1	CF	Lithocholic_acid	LCA	Secondary_uBA	1284.23	1
CF_2	CF	Lithocholic_acid	LCA	Secondary_uBA	1491.91	1
CF_3	CF	Lithocholic_acid	LCA	Secondary_uBA	12.6799	1
CF_4	CF	Lithocholic_acid	LCA	Secondary_uBA	0.884379	1
CF_5	CF	Lithocholic_acid	LCA	Secondary_uBA	3.39878	1
CF_6	CF	Lithocholic_acid	LCA	Secondary_uBA	3.05519	1
CF_7	CF	Lithocholic_acid	LCA	Secondary_uBA	12.2914	1
CF_8	CF	Lithocholic_acid	LCA	Secondary_uBA	0.758527	1
CF_9	CF	Lithocholic_acid	LCA	Secondary_uBA	1027.72	1
CF_10	CF	Lithocholic_acid	LCA	Secondary_uBA	7.95028	1
CF_11	CF	Lithocholic_acid	LCA	Secondary_uBA	2.71833	2
CF_12	CF	Lithocholic_acid	LCA	Secondary_uBA	283.201	2
CF_13	CF	Lithocholic_acid	LCA	Secondary_uBA	6.29517	2
CF_14	CF	Lithocholic_acid	LCA	Secondary_uBA	2.55057	2
CF_15	CF	Lithocholic_acid	LCA	Secondary_uBA	2.71392	2
Non_CF_1	Non_CF	Lithocholic_acid	LCA	Secondary_uBA	1.80347	1
Non_CF_2	Non_CF	Lithocholic_acid	LCA	Secondary_uBA	929.675	1
Non_CF_3	Non_CF	Lithocholic_acid	LCA	Secondary_uBA	1794.89	1
Non_CF_4	Non_CF	Lithocholic_acid	LCA	Secondary_uBA	9.6375	1
Non_CF_5	Non_CF	Lithocholic_acid	LCA	Secondary_uBA	1052.17	1
Non_CF_6	Non_CF	Lithocholic_acid	LCA	Secondary_uBA	1358.15	1
Non_CF_7	Non_CF	Lithocholic_acid	LCA	Secondary_uBA	0.947531	1
Non_CF_8	Non_CF	Lithocholic_acid	LCA	Secondary_uBA	2088.56	1
Non_CF_9	Non_CF	Lithocholic_acid	LCA	Secondary_uBA	2071	1
Non_CF_10	Non_CF	Lithocholic_acid	LCA	Secondary_uBA	1328.56	1
Non_CF_11	Non_CF	Lithocholic_acid	LCA	Secondary_uBA	11.8704	2
Non_CF_12	Non_CF	Lithocholic_acid	LCA	Secondary_uBA	1.04157	2
Non_CF_13	Non_CF	Lithocholic_acid	LCA	Secondary_uBA	1232.1	2
Non_CF_14	Non_CF	Lithocholic_acid	LCA	Secondary_uBA	39.4608	2
Non_CF_15	Non_CF	Lithocholic_acid	LCA	Secondary_uBA	809.256	2
CF_1	CF	Allocholic_acid	allo_CA	Synthetic_Intermediates_&_Atypical_BAs	131.432	1
CF_2	CF	Allocholic_acid	allo_CA	Synthetic_Intermediates_&_Atypical_BAs	27.4018	1
CF_3	CF	Allocholic_acid	allo_CA	Synthetic_Intermediates_&_Atypical_BAs	1.88999	1
CF_4	CF	Allocholic_acid	allo_CA	Synthetic_Intermediates_&_Atypical_BAs	21.1375	1
CF_5	CF	Allocholic_acid	allo_CA	Synthetic_Intermediates_&_Atypical_BAs	104.433	1
CF_6	CF	Allocholic_acid	allo_CA	Synthetic_Intermediates_&_Atypical_BAs	1.56382	1
CF_7	CF	Allocholic_acid	allo_CA	Synthetic_Intermediates_&_Atypical_BAs	59.4484	1
CF_8	CF	Allocholic_acid	allo_CA	Synthetic_Intermediates_&_Atypical_BAs	0.111661	1
CF_9	CF	Allocholic_acid	allo_CA	Synthetic_Intermediates_&_Atypical_BAs	1.64504	1
CF_10	CF	Allocholic_acid	allo_CA	Synthetic_Intermediates_&_Atypical_BAs	29.2319	1
CF_11	CF	Allocholic_acid	allo_CA	Synthetic_Intermediates_&_Atypical_BAs	4.15198	2
CF_12	CF	Allocholic_acid	allo_CA	Synthetic_Intermediates_&_Atypical_BAs	4.50595	2
CF_13	CF	Allocholic_acid	allo_CA	Synthetic_Intermediates_&_Atypical_BAs	35.189	2
CF_14	CF	Allocholic_acid	allo_CA	Synthetic_Intermediates_&_Atypical_BAs	218.48	2
CF_15	CF	Allocholic_acid	allo_CA	Synthetic_Intermediates_&_Atypical_BAs	72.0136	2
Non_CF_1	Non_CF	Allocholic_acid	allo_CA	Synthetic_Intermediates_&_Atypical_BAs	28.8494	1
Non_CF_2	Non_CF	Allocholic_acid	allo_CA	Synthetic_Intermediates_&_Atypical_BAs	2.7596	1
Non_CF_3	Non_CF	Allocholic_acid	allo_CA	Synthetic_Intermediates_&_Atypical_BAs	8.1235	1
Non_CF_4	Non_CF	Allocholic_acid	allo_CA	Synthetic_Intermediates_&_Atypical_BAs	43.6189	1
Non_CF_5	Non_CF	Allocholic_acid	allo_CA	Synthetic_Intermediates_&_Atypical_BAs	3.1209	1
Non_CF_6	Non_CF	Allocholic_acid	allo_CA	Synthetic_Intermediates_&_Atypical_BAs	6.6594	1
Non_CF_7	Non_CF	Allocholic_acid	allo_CA	Synthetic_Intermediates_&_Atypical_BAs	38.9334	1
Non_CF_8	Non_CF	Allocholic_acid	allo_CA	Synthetic_Intermediates_&_Atypical_BAs	0.967024	1
Non_CF_9	Non_CF	Allocholic_acid	allo_CA	Synthetic_Intermediates_&_Atypical_BAs	2.78591	1
Non_CF_10	Non_CF	Allocholic_acid	allo_CA	Synthetic_Intermediates_&_Atypical_BAs	1.8463	1
Non_CF_11	Non_CF	Allocholic_acid	allo_CA	Synthetic_Intermediates_&_Atypical_BAs	8.18062	2
Non_CF_12	Non_CF	Allocholic_acid	allo_CA	Synthetic_Intermediates_&_Atypical_BAs	5.21148	2
Non_CF_13	Non_CF	Allocholic_acid	allo_CA	Synthetic_Intermediates_&_Atypical_BAs	1.18858	2
Non_CF_14	Non_CF	Allocholic_acid	allo_CA	Synthetic_Intermediates_&_Atypical_BAs	10.7534	2
Non_CF_15	Non_CF	Allocholic_acid	allo_CA	Synthetic_Intermediates_&_Atypical_BAs	58.9838	2
CF_1	CF	Dehydrocholic_acid	dehydro_CA	Secondary_Metabolite	0.187542	1
CF_2	CF	Dehydrocholic_acid	dehydro_CA	Secondary_Metabolite	0.285839	1
CF_3	CF	Dehydrocholic_acid	dehydro_CA	Secondary_Metabolite	0.187351	1
CF_4	CF	Dehydrocholic_acid	dehydro_CA	Secondary_Metabolite	1.22274	1
CF_5	CF	Dehydrocholic_acid	dehydro_CA	Secondary_Metabolite	0.164932	1
CF_6	CF	Dehydrocholic_acid	dehydro_CA	Secondary_Metabolite	0.479122	1
CF_7	CF	Dehydrocholic_acid	dehydro_CA	Secondary_Metabolite	1.09443	1
CF_8	CF	Dehydrocholic_acid	dehydro_CA	Secondary_Metabolite	0.0180604	1
CF_9	CF	Dehydrocholic_acid	dehydro_CA	Secondary_Metabolite	0.156563	1
CF_10	CF	Dehydrocholic_acid	dehydro_CA	Secondary_Metabolite	0.0942737	1
CF_11	CF	Dehydrocholic_acid	dehydro_CA	Secondary_Metabolite	16.6246	2
CF_12	CF	Dehydrocholic_acid	dehydro_CA	Secondary_Metabolite	6.55877	2
CF_13	CF	Dehydrocholic_acid	dehydro_CA	Secondary_Metabolite	2.0981	2
CF_14	CF	Dehydrocholic_acid	dehydro_CA	Secondary_Metabolite	2.10191	2
CF_15	CF	Dehydrocholic_acid	dehydro_CA	Secondary_Metabolite	7.74471	2
Non_CF_1	Non_CF	Dehydrocholic_acid	dehydro_CA	Secondary_Metabolite	0.46618	1
Non_CF_2	Non_CF	Dehydrocholic_acid	dehydro_CA	Secondary_Metabolite	0.771591	1
Non_CF_3	Non_CF	Dehydrocholic_acid	dehydro_CA	Secondary_Metabolite	0.148824	1
Non_CF_4	Non_CF	Dehydrocholic_acid	dehydro_CA	Secondary_Metabolite	1.34722	1
Non_CF_5	Non_CF	Dehydrocholic_acid	dehydro_CA	Secondary_Metabolite	0.239285	1
Non_CF_6	Non_CF	Dehydrocholic_acid	dehydro_CA	Secondary_Metabolite	1.79393	1
Non_CF_7	Non_CF	Dehydrocholic_acid	dehydro_CA	Secondary_Metabolite	0.0154861	1
Non_CF_8	Non_CF	Dehydrocholic_acid	dehydro_CA	Secondary_Metabolite	0.640369	1
Non_CF_9	Non_CF	Dehydrocholic_acid	dehydro_CA	Secondary_Metabolite	1.05866	1
Non_CF_10	Non_CF	Dehydrocholic_acid	dehydro_CA	Secondary_Metabolite	0.74626	1
Non_CF_11	Non_CF	Dehydrocholic_acid	dehydro_CA	Secondary_Metabolite	0.209582	2
Non_CF_12	Non_CF	Dehydrocholic_acid	dehydro_CA	Secondary_Metabolite	0.218946	2
Non_CF_13	Non_CF	Dehydrocholic_acid	dehydro_CA	Secondary_Metabolite	4.44929	2
Non_CF_14	Non_CF	Dehydrocholic_acid	dehydro_CA	Secondary_Metabolite	5.86386	2
Non_CF_15	Non_CF	Dehydrocholic_acid	dehydro_CA	Secondary_Metabolite	0.387964	2
CF_1	CF	12_Ketolithocholic_acid	12_keto_LCA	Secondary_Metabolite	0.276652	1
CF_2	CF	12_Ketolithocholic_acid	12_keto_LCA	Secondary_Metabolite	0.327509	1
CF_3	CF	12_Ketolithocholic_acid	12_keto_LCA	Secondary_Metabolite	0.0544742	1
CF_4	CF	12_Ketolithocholic_acid	12_keto_LCA	Secondary_Metabolite	0.11089	1
CF_5	CF	12_Ketolithocholic_acid	12_keto_LCA	Secondary_Metabolite	0.239295	1
CF_6	CF	12_Ketolithocholic_acid	12_keto_LCA	Secondary_Metabolite	0.515599	1
CF_7	CF	12_Ketolithocholic_acid	12_keto_LCA	Secondary_Metabolite	0.389011	1
CF_8	CF	12_Ketolithocholic_acid	12_keto_LCA	Secondary_Metabolite	0.0842701	1
CF_9	CF	12_Ketolithocholic_acid	12_keto_LCA	Secondary_Metabolite	0.55275	1
CF_10	CF	12_Ketolithocholic_acid	12_keto_LCA	Secondary_Metabolite	0.107806	1
CF_11	CF	12_Ketolithocholic_acid	12_keto_LCA	Secondary_Metabolite	0.131912	2
CF_12	CF	12_Ketolithocholic_acid	12_keto_LCA	Secondary_Metabolite	0.259	2
CF_13	CF	12_Ketolithocholic_acid	12_keto_LCA	Secondary_Metabolite	0.242547	2
CF_14	CF	12_Ketolithocholic_acid	12_keto_LCA	Secondary_Metabolite	0.807814	2
CF_15	CF	12_Ketolithocholic_acid	12_keto_LCA	Secondary_Metabolite	2.45463	2
Non_CF_1	Non_CF	12_Ketolithocholic_acid	12_keto_LCA	Secondary_Metabolite	0.562764	1
Non_CF_2	Non_CF	12_Ketolithocholic_acid	12_keto_LCA	Secondary_Metabolite	0.621778	1
Non_CF_3	Non_CF	12_Ketolithocholic_acid	12_keto_LCA	Secondary_Metabolite	0.424273	1
Non_CF_4	Non_CF	12_Ketolithocholic_acid	12_keto_LCA	Secondary_Metabolite	1.51593	1
Non_CF_5	Non_CF	12_Ketolithocholic_acid	12_keto_LCA	Secondary_Metabolite	0.103718	1
Non_CF_6	Non_CF	12_Ketolithocholic_acid	12_keto_LCA	Secondary_Metabolite	0.308168	1
Non_CF_7	Non_CF	12_Ketolithocholic_acid	12_keto_LCA	Secondary_Metabolite	0.0124523	1
Non_CF_8	Non_CF	12_Ketolithocholic_acid	12_keto_LCA	Secondary_Metabolite	0.435697	1
Non_CF_9	Non_CF	12_Ketolithocholic_acid	12_keto_LCA	Secondary_Metabolite	0.75187	1
Non_CF_10	Non_CF	12_Ketolithocholic_acid	12_keto_LCA	Secondary_Metabolite	1.33074	1
Non_CF_11	Non_CF	12_Ketolithocholic_acid	12_keto_LCA	Secondary_Metabolite	10.0599	2
Non_CF_12	Non_CF	12_Ketolithocholic_acid	12_keto_LCA	Secondary_Metabolite	0.181448	2
Non_CF_13	Non_CF	12_Ketolithocholic_acid	12_keto_LCA	Secondary_Metabolite	8.15337	2
Non_CF_14	Non_CF	12_Ketolithocholic_acid	12_keto_LCA	Secondary_Metabolite	0.304454	2
Non_CF_15	Non_CF	12_Ketolithocholic_acid	12_keto_LCA	Secondary_Metabolite	0.154423	2
CF_1	CF	Dehydrolithocholic_acid	dehydro_LCA	Secondary_Metabolite	0.236961	1
CF_2	CF	Dehydrolithocholic_acid	dehydro_LCA	Secondary_Metabolite	42.163	1
CF_3	CF	Dehydrolithocholic_acid	dehydro_LCA	Secondary_Metabolite	1.04941	1
CF_4	CF	Dehydrolithocholic_acid	dehydro_LCA	Secondary_Metabolite	0.0311621	1
CF_5	CF	Dehydrolithocholic_acid	dehydro_LCA	Secondary_Metabolite	0.0343026	1
CF_6	CF	Dehydrolithocholic_acid	dehydro_LCA	Secondary_Metabolite	3.94295	1
CF_7	CF	Dehydrolithocholic_acid	dehydro_LCA	Secondary_Metabolite	4.67907	1
CF_8	CF	Dehydrolithocholic_acid	dehydro_LCA	Secondary_Metabolite	0.0239486	1
CF_9	CF	Dehydrolithocholic_acid	dehydro_LCA	Secondary_Metabolite	102.088	1
CF_10	CF	Dehydrolithocholic_acid	dehydro_LCA	Secondary_Metabolite	0.730445	1
CF_11	CF	Dehydrolithocholic_acid	dehydro_LCA	Secondary_Metabolite	0.285682	2
CF_12	CF	Dehydrolithocholic_acid	dehydro_LCA	Secondary_Metabolite	5.21771	2
CF_13	CF	Dehydrolithocholic_acid	dehydro_LCA	Secondary_Metabolite	0.724867	2
CF_14	CF	Dehydrolithocholic_acid	dehydro_LCA	Secondary_Metabolite	0.503691	2
CF_15	CF	Dehydrolithocholic_acid	dehydro_LCA	Secondary_Metabolite	0.226197	2
Non_CF_1	Non_CF	Dehydrolithocholic_acid	dehydro_LCA	Secondary_Metabolite	0.044655	1
Non_CF_2	Non_CF	Dehydrolithocholic_acid	dehydro_LCA	Secondary_Metabolite	216.656	1
Non_CF_3	Non_CF	Dehydrolithocholic_acid	dehydro_LCA	Secondary_Metabolite	194.707	1
Non_CF_4	Non_CF	Dehydrolithocholic_acid	dehydro_LCA	Secondary_Metabolite	1.40209	1
Non_CF_5	Non_CF	Dehydrolithocholic_acid	dehydro_LCA	Secondary_Metabolite	34.559	1
Non_CF_6	Non_CF	Dehydrolithocholic_acid	dehydro_LCA	Secondary_Metabolite	570.423	1
Non_CF_7	Non_CF	Dehydrolithocholic_acid	dehydro_LCA	Secondary_Metabolite	0.0844959	1
Non_CF_8	Non_CF	Dehydrolithocholic_acid	dehydro_LCA	Secondary_Metabolite	565.408	1
Non_CF_9	Non_CF	Dehydrolithocholic_acid	dehydro_LCA	Secondary_Metabolite	136.141	1
Non_CF_10	Non_CF	Dehydrolithocholic_acid	dehydro_LCA	Secondary_Metabolite	261.352	1
Non_CF_11	Non_CF	Dehydrolithocholic_acid	dehydro_LCA	Secondary_Metabolite	0.925583	2
Non_CF_12	Non_CF	Dehydrolithocholic_acid	dehydro_LCA	Secondary_Metabolite	0.121666	2
Non_CF_13	Non_CF	Dehydrolithocholic_acid	dehydro_LCA	Secondary_Metabolite	516.557	2
Non_CF_14	Non_CF	Dehydrolithocholic_acid	dehydro_LCA	Secondary_Metabolite	3.67084	2
Non_CF_15	Non_CF	Dehydrolithocholic_acid	dehydro_LCA	Secondary_Metabolite	5.39996	2
CF_1	CF	7_Ketodeoxycholic_acid	7_keto_DCA	Secondary_Metabolite	238.97	1
CF_2	CF	7_Ketodeoxycholic_acid	7_keto_DCA	Secondary_Metabolite	280.798	1
CF_3	CF	7_Ketodeoxycholic_acid	7_keto_DCA	Secondary_Metabolite	14.3805	1
CF_4	CF	7_Ketodeoxycholic_acid	7_keto_DCA	Secondary_Metabolite	299.863	1
CF_5	CF	7_Ketodeoxycholic_acid	7_keto_DCA	Secondary_Metabolite	122.8	1
CF_6	CF	7_Ketodeoxycholic_acid	7_keto_DCA	Secondary_Metabolite	3.35733	1
CF_7	CF	7_Ketodeoxycholic_acid	7_keto_DCA	Secondary_Metabolite	624.865	1
CF_8	CF	7_Ketodeoxycholic_acid	7_keto_DCA	Secondary_Metabolite	0.0750068	1
CF_9	CF	7_Ketodeoxycholic_acid	7_keto_DCA	Secondary_Metabolite	1.46669	1
CF_10	CF	7_Ketodeoxycholic_acid	7_keto_DCA	Secondary_Metabolite	1047.64	1
CF_11	CF	7_Ketodeoxycholic_acid	7_keto_DCA	Secondary_Metabolite	468.725	2
CF_12	CF	7_Ketodeoxycholic_acid	7_keto_DCA	Secondary_Metabolite	384.612	2
CF_13	CF	7_Ketodeoxycholic_acid	7_keto_DCA	Secondary_Metabolite	1438.1	2
CF_14	CF	7_Ketodeoxycholic_acid	7_keto_DCA	Secondary_Metabolite	757.544	2
CF_15	CF	7_Ketodeoxycholic_acid	7_keto_DCA	Secondary_Metabolite	1714.24	2
Non_CF_1	Non_CF	7_Ketodeoxycholic_acid	7_keto_DCA	Secondary_Metabolite	674.72	1
Non_CF_2	Non_CF	7_Ketodeoxycholic_acid	7_keto_DCA	Secondary_Metabolite	1.82768	1
Non_CF_3	Non_CF	7_Ketodeoxycholic_acid	7_keto_DCA	Secondary_Metabolite	36.5101	1
Non_CF_4	Non_CF	7_Ketodeoxycholic_acid	7_keto_DCA	Secondary_Metabolite	1443.81	1
Non_CF_5	Non_CF	7_Ketodeoxycholic_acid	7_keto_DCA	Secondary_Metabolite	7.30702	1
Non_CF_6	Non_CF	7_Ketodeoxycholic_acid	7_keto_DCA	Secondary_Metabolite	18.3429	1
Non_CF_7	Non_CF	7_Ketodeoxycholic_acid	7_keto_DCA	Secondary_Metabolite	645.681	1
Non_CF_8	Non_CF	7_Ketodeoxycholic_acid	7_keto_DCA	Secondary_Metabolite	2.78543	1
Non_CF_9	Non_CF	7_Ketodeoxycholic_acid	7_keto_DCA	Secondary_Metabolite	26.3075	1
Non_CF_10	Non_CF	7_Ketodeoxycholic_acid	7_keto_DCA	Secondary_Metabolite	1.72007	1
Non_CF_11	Non_CF	7_Ketodeoxycholic_acid	7_keto_DCA	Secondary_Metabolite	404.473	2
Non_CF_12	Non_CF	7_Ketodeoxycholic_acid	7_keto_DCA	Secondary_Metabolite	353.886	2
Non_CF_13	Non_CF	7_Ketodeoxycholic_acid	7_keto_DCA	Secondary_Metabolite	17.9206	2
Non_CF_14	Non_CF	7_Ketodeoxycholic_acid	7_keto_DCA	Secondary_Metabolite	892.892	2
Non_CF_15	Non_CF	7_Ketodeoxycholic_acid	7_keto_DCA	Secondary_Metabolite	300.018	2
CF_1	CF	7_Ketolithocholic_acid	7_keto_LCA	Secondary_Metabolite	39.3819	1
CF_2	CF	7_Ketolithocholic_acid	7_keto_LCA	Secondary_Metabolite	250.711	1
CF_3	CF	7_Ketolithocholic_acid	7_keto_LCA	Secondary_Metabolite	41.2622	1
CF_4	CF	7_Ketolithocholic_acid	7_keto_LCA	Secondary_Metabolite	0.419113	1
CF_5	CF	7_Ketolithocholic_acid	7_keto_LCA	Secondary_Metabolite	1.89512	1
CF_6	CF	7_Ketolithocholic_acid	7_keto_LCA	Secondary_Metabolite	7.58764	1
CF_7	CF	7_Ketolithocholic_acid	7_keto_LCA	Secondary_Metabolite	0.565596	1
CF_8	CF	7_Ketolithocholic_acid	7_keto_LCA	Secondary_Metabolite	0.197499	1
CF_9	CF	7_Ketolithocholic_acid	7_keto_LCA	Secondary_Metabolite	621.052	1
CF_10	CF	7_Ketolithocholic_acid	7_keto_LCA	Secondary_Metabolite	2.57054	1
CF_11	CF	7_Ketolithocholic_acid	7_keto_LCA	Secondary_Metabolite	0.394308	2
CF_12	CF	7_Ketolithocholic_acid	7_keto_LCA	Secondary_Metabolite	235.405	2
CF_13	CF	7_Ketolithocholic_acid	7_keto_LCA	Secondary_Metabolite	0.572688	2
CF_14	CF	7_Ketolithocholic_acid	7_keto_LCA	Secondary_Metabolite	2.46109	2
CF_15	CF	7_Ketolithocholic_acid	7_keto_LCA	Secondary_Metabolite	0.99804	2
Non_CF_1	Non_CF	7_Ketolithocholic_acid	7_keto_LCA	Secondary_Metabolite	0.400817	1
Non_CF_2	Non_CF	7_Ketolithocholic_acid	7_keto_LCA	Secondary_Metabolite	198.802	1
Non_CF_3	Non_CF	7_Ketolithocholic_acid	7_keto_LCA	Secondary_Metabolite	490.886	1
Non_CF_4	Non_CF	7_Ketolithocholic_acid	7_keto_LCA	Secondary_Metabolite	0.709445	1
Non_CF_5	Non_CF	7_Ketolithocholic_acid	7_keto_LCA	Secondary_Metabolite	526.167	1
Non_CF_6	Non_CF	7_Ketolithocholic_acid	7_keto_LCA	Secondary_Metabolite	843.344	1
Non_CF_7	Non_CF	7_Ketolithocholic_acid	7_keto_LCA	Secondary_Metabolite	0.258101	1
Non_CF_8	Non_CF	7_Ketolithocholic_acid	7_keto_LCA	Secondary_Metabolite	1100.67	1
Non_CF_9	Non_CF	7_Ketolithocholic_acid	7_keto_LCA	Secondary_Metabolite	1820.35	1
Non_CF_10	Non_CF	7_Ketolithocholic_acid	7_keto_LCA	Secondary_Metabolite	484.46	1
Non_CF_11	Non_CF	7_Ketolithocholic_acid	7_keto_LCA	Secondary_Metabolite	0.210404	2
Non_CF_12	Non_CF	7_Ketolithocholic_acid	7_keto_LCA	Secondary_Metabolite	1.11798	2
Non_CF_13	Non_CF	7_Ketolithocholic_acid	7_keto_LCA	Secondary_Metabolite	856.63	2
Non_CF_14	Non_CF	7_Ketolithocholic_acid	7_keto_LCA	Secondary_Metabolite	0.866196	2
Non_CF_15	Non_CF	7_Ketolithocholic_acid	7_keto_LCA	Secondary_Metabolite	108.408	2
CF_1	CF	Alloisolithocholic_acid	alloiso_LCA	Secondary_Metabolite	0	1
CF_2	CF	Alloisolithocholic_acid	alloiso_LCA	Secondary_Metabolite	0	1
CF_3	CF	Alloisolithocholic_acid	alloiso_LCA	Secondary_Metabolite	0	1
CF_4	CF	Alloisolithocholic_acid	alloiso_LCA	Secondary_Metabolite	0	1
CF_5	CF	Alloisolithocholic_acid	alloiso_LCA	Secondary_Metabolite	0	1
CF_6	CF	Alloisolithocholic_acid	alloiso_LCA	Secondary_Metabolite	0	1
CF_7	CF	Alloisolithocholic_acid	alloiso_LCA	Secondary_Metabolite	0	1
CF_8	CF	Alloisolithocholic_acid	alloiso_LCA	Secondary_Metabolite	0	1
CF_9	CF	Alloisolithocholic_acid	alloiso_LCA	Secondary_Metabolite	1.63998	1
CF_10	CF	Alloisolithocholic_acid	alloiso_LCA	Secondary_Metabolite	1.47808	1
CF_11	CF	Alloisolithocholic_acid	alloiso_LCA	Secondary_Metabolite	1.17506	2
CF_12	CF	Alloisolithocholic_acid	alloiso_LCA	Secondary_Metabolite	3.66032	2
CF_13	CF	Alloisolithocholic_acid	alloiso_LCA	Secondary_Metabolite	1.58103	2
CF_14	CF	Alloisolithocholic_acid	alloiso_LCA	Secondary_Metabolite	2.75737	2
CF_15	CF	Alloisolithocholic_acid	alloiso_LCA	Secondary_Metabolite	2.05665	2
Non_CF_1	Non_CF	Alloisolithocholic_acid	alloiso_LCA	Secondary_Metabolite	0	1
Non_CF_2	Non_CF	Alloisolithocholic_acid	alloiso_LCA	Secondary_Metabolite	11.1732	1
Non_CF_3	Non_CF	Alloisolithocholic_acid	alloiso_LCA	Secondary_Metabolite	6.14217	1
Non_CF_4	Non_CF	Alloisolithocholic_acid	alloiso_LCA	Secondary_Metabolite	0.995903	1
Non_CF_5	Non_CF	Alloisolithocholic_acid	alloiso_LCA	Secondary_Metabolite	25.6217	1
Non_CF_6	Non_CF	Alloisolithocholic_acid	alloiso_LCA	Secondary_Metabolite	5.47037	1
Non_CF_7	Non_CF	Alloisolithocholic_acid	alloiso_LCA	Secondary_Metabolite	0	1
Non_CF_8	Non_CF	Alloisolithocholic_acid	alloiso_LCA	Secondary_Metabolite	16.054	1
Non_CF_9	Non_CF	Alloisolithocholic_acid	alloiso_LCA	Secondary_Metabolite	6.95141	1
Non_CF_10	Non_CF	Alloisolithocholic_acid	alloiso_LCA	Secondary_Metabolite	44.8184	1
Non_CF_11	Non_CF	Alloisolithocholic_acid	alloiso_LCA	Secondary_Metabolite	2.79627	2
Non_CF_12	Non_CF	Alloisolithocholic_acid	alloiso_LCA	Secondary_Metabolite	1.5222	2
Non_CF_13	Non_CF	Alloisolithocholic_acid	alloiso_LCA	Secondary_Metabolite	8.82535	2
Non_CF_14	Non_CF	Alloisolithocholic_acid	alloiso_LCA	Secondary_Metabolite	3.2424	2
Non_CF_15	Non_CF	Alloisolithocholic_acid	alloiso_LCA	Secondary_Metabolite	4.20268	2
CF_1	CF	Apocholic_acid	apo_CA	Secondary_Metabolite	4.38439	1
CF_2	CF	Apocholic_acid	apo_CA	Secondary_Metabolite	1935.96	1
CF_3	CF	Apocholic_acid	apo_CA	Secondary_Metabolite	21.5167	1
CF_4	CF	Apocholic_acid	apo_CA	Secondary_Metabolite	559.656	1
CF_5	CF	Apocholic_acid	apo_CA	Secondary_Metabolite	10.182	1
CF_6	CF	Apocholic_acid	apo_CA	Secondary_Metabolite	10.1333	1
CF_7	CF	Apocholic_acid	apo_CA	Secondary_Metabolite	240.205	1
CF_8	CF	Apocholic_acid	apo_CA	Secondary_Metabolite	0.776313	1
CF_9	CF	Apocholic_acid	apo_CA	Secondary_Metabolite	4.83336	1
CF_10	CF	Apocholic_acid	apo_CA	Secondary_Metabolite	285.007	1
CF_11	CF	Apocholic_acid	apo_CA	Secondary_Metabolite	193.16	2
CF_12	CF	Apocholic_acid	apo_CA	Secondary_Metabolite	97.8706	2
CF_13	CF	Apocholic_acid	apo_CA	Secondary_Metabolite	532.046	2
CF_14	CF	Apocholic_acid	apo_CA	Secondary_Metabolite	126.55	2
CF_15	CF	Apocholic_acid	apo_CA	Secondary_Metabolite	2131.61	2
Non_CF_1	Non_CF	Apocholic_acid	apo_CA	Secondary_Metabolite	586.654	1
Non_CF_2	Non_CF	Apocholic_acid	apo_CA	Secondary_Metabolite	27.6233	1
Non_CF_3	Non_CF	Apocholic_acid	apo_CA	Secondary_Metabolite	150.309	1
Non_CF_4	Non_CF	Apocholic_acid	apo_CA	Secondary_Metabolite	1148.46	1
Non_CF_5	Non_CF	Apocholic_acid	apo_CA	Secondary_Metabolite	13.9398	1
Non_CF_6	Non_CF	Apocholic_acid	apo_CA	Secondary_Metabolite	47.8425	1
Non_CF_7	Non_CF	Apocholic_acid	apo_CA	Secondary_Metabolite	207.695	1
Non_CF_8	Non_CF	Apocholic_acid	apo_CA	Secondary_Metabolite	32.1714	1
Non_CF_9	Non_CF	Apocholic_acid	apo_CA	Secondary_Metabolite	108.41	1
Non_CF_10	Non_CF	Apocholic_acid	apo_CA	Secondary_Metabolite	3.20815	1
Non_CF_11	Non_CF	Apocholic_acid	apo_CA	Secondary_Metabolite	244.398	2
Non_CF_12	Non_CF	Apocholic_acid	apo_CA	Secondary_Metabolite	187.216	2
Non_CF_13	Non_CF	Apocholic_acid	apo_CA	Secondary_Metabolite	78.3442	2
Non_CF_14	Non_CF	Apocholic_acid	apo_CA	Secondary_Metabolite	395.216	2
Non_CF_15	Non_CF	Apocholic_acid	apo_CA	Secondary_Metabolite	115.28	2
CF_1	CF	Hyodeoxycholic_acid	hyo_DCA	Secondary_Metabolite	16.1996	1
CF_2	CF	Hyodeoxycholic_acid	hyo_DCA	Secondary_Metabolite	1.88317	1
CF_3	CF	Hyodeoxycholic_acid	hyo_DCA	Secondary_Metabolite	0.243331	1
CF_4	CF	Hyodeoxycholic_acid	hyo_DCA	Secondary_Metabolite	0.379067	1
CF_5	CF	Hyodeoxycholic_acid	hyo_DCA	Secondary_Metabolite	0.409442	1
CF_6	CF	Hyodeoxycholic_acid	hyo_DCA	Secondary_Metabolite	0.433747	1
CF_7	CF	Hyodeoxycholic_acid	hyo_DCA	Secondary_Metabolite	1.10314	1
CF_8	CF	Hyodeoxycholic_acid	hyo_DCA	Secondary_Metabolite	0.30314	1
CF_9	CF	Hyodeoxycholic_acid	hyo_DCA	Secondary_Metabolite	1.79233	1
CF_10	CF	Hyodeoxycholic_acid	hyo_DCA	Secondary_Metabolite	0.0517149	1
CF_11	CF	Hyodeoxycholic_acid	hyo_DCA	Secondary_Metabolite	6.61426	2
CF_12	CF	Hyodeoxycholic_acid	hyo_DCA	Secondary_Metabolite	4.8679	2
CF_13	CF	Hyodeoxycholic_acid	hyo_DCA	Secondary_Metabolite	4.06068	2
CF_14	CF	Hyodeoxycholic_acid	hyo_DCA	Secondary_Metabolite	0.741854	2
CF_15	CF	Hyodeoxycholic_acid	hyo_DCA	Secondary_Metabolite	14.8848	2
Non_CF_1	Non_CF	Hyodeoxycholic_acid	hyo_DCA	Secondary_Metabolite	0.222112	1
Non_CF_2	Non_CF	Hyodeoxycholic_acid	hyo_DCA	Secondary_Metabolite	2.06943	1
Non_CF_3	Non_CF	Hyodeoxycholic_acid	hyo_DCA	Secondary_Metabolite	22.7459	1
Non_CF_4	Non_CF	Hyodeoxycholic_acid	hyo_DCA	Secondary_Metabolite	0.195278	1
Non_CF_5	Non_CF	Hyodeoxycholic_acid	hyo_DCA	Secondary_Metabolite	14.7596	1
Non_CF_6	Non_CF	Hyodeoxycholic_acid	hyo_DCA	Secondary_Metabolite	1.85897	1
Non_CF_7	Non_CF	Hyodeoxycholic_acid	hyo_DCA	Secondary_Metabolite	0.338676	1
Non_CF_8	Non_CF	Hyodeoxycholic_acid	hyo_DCA	Secondary_Metabolite	18.5715	1
Non_CF_9	Non_CF	Hyodeoxycholic_acid	hyo_DCA	Secondary_Metabolite	13.9582	1
Non_CF_10	Non_CF	Hyodeoxycholic_acid	hyo_DCA	Secondary_Metabolite	13.7953	1
Non_CF_11	Non_CF	Hyodeoxycholic_acid	hyo_DCA	Secondary_Metabolite	2.1019	2
Non_CF_12	Non_CF	Hyodeoxycholic_acid	hyo_DCA	Secondary_Metabolite	0.794127	2
Non_CF_13	Non_CF	Hyodeoxycholic_acid	hyo_DCA	Secondary_Metabolite	2.71485	2
Non_CF_14	Non_CF	Hyodeoxycholic_acid	hyo_DCA	Secondary_Metabolite	1.53008	2
Non_CF_15	Non_CF	Hyodeoxycholic_acid	hyo_DCA	Secondary_Metabolite	2.84499	2
CF_1	CF	Murocholic_acid	MCA	Primary_uBA	166.41	1
CF_2	CF	Murocholic_acid	MCA	Primary_uBA	1055.77	1
CF_3	CF	Murocholic_acid	MCA	Primary_uBA	79.9303	1
CF_4	CF	Murocholic_acid	MCA	Primary_uBA	0.081421	1
CF_5	CF	Murocholic_acid	MCA	Primary_uBA	7.22508	1
CF_6	CF	Murocholic_acid	MCA	Primary_uBA	141.391	1
CF_7	CF	Murocholic_acid	MCA	Primary_uBA	144.846	1
CF_8	CF	Murocholic_acid	MCA	Primary_uBA	0.260267	1
CF_9	CF	Murocholic_acid	MCA	Primary_uBA	2.41479	1
CF_10	CF	Murocholic_acid	MCA	Primary_uBA	149.729	1
CF_11	CF	Murocholic_acid	MCA	Primary_uBA	0.605228	2
CF_12	CF	Murocholic_acid	MCA	Primary_uBA	1.31072	2
CF_13	CF	Murocholic_acid	MCA	Primary_uBA	0.567721	2
CF_14	CF	Murocholic_acid	MCA	Primary_uBA	15.4541	2
CF_15	CF	Murocholic_acid	MCA	Primary_uBA	12.373	2
Non_CF_1	Non_CF	Murocholic_acid	MCA	Primary_uBA	206.905	1
Non_CF_2	Non_CF	Murocholic_acid	MCA	Primary_uBA	8.63209	1
Non_CF_3	Non_CF	Murocholic_acid	MCA	Primary_uBA	87.478	1
Non_CF_4	Non_CF	Murocholic_acid	MCA	Primary_uBA	267.602	1
Non_CF_5	Non_CF	Murocholic_acid	MCA	Primary_uBA	1.65351	1
Non_CF_6	Non_CF	Murocholic_acid	MCA	Primary_uBA	29.5434	1
Non_CF_7	Non_CF	Murocholic_acid	MCA	Primary_uBA	0.0235123	1
Non_CF_8	Non_CF	Murocholic_acid	MCA	Primary_uBA	12.2555	1
Non_CF_9	Non_CF	Murocholic_acid	MCA	Primary_uBA	41.7907	1
Non_CF_10	Non_CF	Murocholic_acid	MCA	Primary_uBA	0.602736	1
Non_CF_11	Non_CF	Murocholic_acid	MCA	Primary_uBA	2.36673	2
Non_CF_12	Non_CF	Murocholic_acid	MCA	Primary_uBA	0.744469	2
Non_CF_13	Non_CF	Murocholic_acid	MCA	Primary_uBA	2.73849	2
Non_CF_14	Non_CF	Murocholic_acid	MCA	Primary_uBA	4.06028	2
Non_CF_15	Non_CF	Murocholic_acid	MCA	Primary_uBA	1.94572	2
CF_1	CF	Ursodeoxycholic_acid	UDCA	Secondary_Metabolite	235.518	1
CF_2	CF	Ursodeoxycholic_acid	UDCA	Secondary_Metabolite	2374.83	1
CF_3	CF	Ursodeoxycholic_acid	UDCA	Secondary_Metabolite	148.558	1
CF_4	CF	Ursodeoxycholic_acid	UDCA	Secondary_Metabolite	2.76817	1
CF_5	CF	Ursodeoxycholic_acid	UDCA	Secondary_Metabolite	238.486	1
CF_6	CF	Ursodeoxycholic_acid	UDCA	Secondary_Metabolite	5.33008	1
CF_7	CF	Ursodeoxycholic_acid	UDCA	Secondary_Metabolite	877.593	1
CF_8	CF	Ursodeoxycholic_acid	UDCA	Secondary_Metabolite	0.259506	1
CF_9	CF	Ursodeoxycholic_acid	UDCA	Secondary_Metabolite	12.1435	1
CF_10	CF	Ursodeoxycholic_acid	UDCA	Secondary_Metabolite	864.12	1
CF_11	CF	Ursodeoxycholic_acid	UDCA	Secondary_Metabolite	2334.69	2
CF_12	CF	Ursodeoxycholic_acid	UDCA	Secondary_Metabolite	703.751	2
CF_13	CF	Ursodeoxycholic_acid	UDCA	Secondary_Metabolite	362.271	2
CF_14	CF	Ursodeoxycholic_acid	UDCA	Secondary_Metabolite	856.091	2
CF_15	CF	Ursodeoxycholic_acid	UDCA	Secondary_Metabolite	2364.24	2
Non_CF_1	Non_CF	Ursodeoxycholic_acid	UDCA	Secondary_Metabolite	949.466	1
Non_CF_2	Non_CF	Ursodeoxycholic_acid	UDCA	Secondary_Metabolite	48.5079	1
Non_CF_3	Non_CF	Ursodeoxycholic_acid	UDCA	Secondary_Metabolite	384.123	1
Non_CF_4	Non_CF	Ursodeoxycholic_acid	UDCA	Secondary_Metabolite	893.743	1
Non_CF_5	Non_CF	Ursodeoxycholic_acid	UDCA	Secondary_Metabolite	13.6781	1
Non_CF_6	Non_CF	Ursodeoxycholic_acid	UDCA	Secondary_Metabolite	388.647	1
Non_CF_7	Non_CF	Ursodeoxycholic_acid	UDCA	Secondary_Metabolite	2.4612	1
Non_CF_8	Non_CF	Ursodeoxycholic_acid	UDCA	Secondary_Metabolite	96.7895	1
Non_CF_9	Non_CF	Ursodeoxycholic_acid	UDCA	Secondary_Metabolite	399.952	1
Non_CF_10	Non_CF	Ursodeoxycholic_acid	UDCA	Secondary_Metabolite	2.93995	1
Non_CF_11	Non_CF	Ursodeoxycholic_acid	UDCA	Secondary_Metabolite	774.616	2
Non_CF_12	Non_CF	Ursodeoxycholic_acid	UDCA	Secondary_Metabolite	356.65	2
Non_CF_13	Non_CF	Ursodeoxycholic_acid	UDCA	Secondary_Metabolite	124.461	2
Non_CF_14	Non_CF	Ursodeoxycholic_acid	UDCA	Secondary_Metabolite	1265.09	2
Non_CF_15	Non_CF	Ursodeoxycholic_acid	UDCA	Secondary_Metabolite	884.399	2
CF_1	CF	Dioxolithocholic_acid	dioxo_LCA	Secondary_Metabolite	4.66596	1
CF_2	CF	Dioxolithocholic_acid	dioxo_LCA	Secondary_Metabolite	8.76277	1
CF_3	CF	Dioxolithocholic_acid	dioxo_LCA	Secondary_Metabolite	1.60496	1
CF_4	CF	Dioxolithocholic_acid	dioxo_LCA	Secondary_Metabolite	2.14215	1
CF_5	CF	Dioxolithocholic_acid	dioxo_LCA	Secondary_Metabolite	1.2809	1
CF_6	CF	Dioxolithocholic_acid	dioxo_LCA	Secondary_Metabolite	6.55755	1
CF_7	CF	Dioxolithocholic_acid	dioxo_LCA	Secondary_Metabolite	30.1318	1
CF_8	CF	Dioxolithocholic_acid	dioxo_LCA	Secondary_Metabolite	0.112722	1
CF_9	CF	Dioxolithocholic_acid	dioxo_LCA	Secondary_Metabolite	5.854	1
CF_10	CF	Dioxolithocholic_acid	dioxo_LCA	Secondary_Metabolite	8.67692	1
CF_11	CF	Dioxolithocholic_acid	dioxo_LCA	Secondary_Metabolite	4.10071	2
CF_12	CF	Dioxolithocholic_acid	dioxo_LCA	Secondary_Metabolite	25.0014	2
CF_13	CF	Dioxolithocholic_acid	dioxo_LCA	Secondary_Metabolite	31.9224	2
CF_14	CF	Dioxolithocholic_acid	dioxo_LCA	Secondary_Metabolite	1.97779	2
CF_15	CF	Dioxolithocholic_acid	dioxo_LCA	Secondary_Metabolite	54.9129	2
Non_CF_1	Non_CF	Dioxolithocholic_acid	dioxo_LCA	Secondary_Metabolite	18.1794	1
Non_CF_2	Non_CF	Dioxolithocholic_acid	dioxo_LCA	Secondary_Metabolite	7.52336	1
Non_CF_3	Non_CF	Dioxolithocholic_acid	dioxo_LCA	Secondary_Metabolite	6.87578	1
Non_CF_4	Non_CF	Dioxolithocholic_acid	dioxo_LCA	Secondary_Metabolite	56.69	1
Non_CF_5	Non_CF	Dioxolithocholic_acid	dioxo_LCA	Secondary_Metabolite	16.9692	1
Non_CF_6	Non_CF	Dioxolithocholic_acid	dioxo_LCA	Secondary_Metabolite	7.01118	1
Non_CF_7	Non_CF	Dioxolithocholic_acid	dioxo_LCA	Secondary_Metabolite	1.63289	1
Non_CF_8	Non_CF	Dioxolithocholic_acid	dioxo_LCA	Secondary_Metabolite	10.696	1
Non_CF_9	Non_CF	Dioxolithocholic_acid	dioxo_LCA	Secondary_Metabolite	64.4784	1
Non_CF_10	Non_CF	Dioxolithocholic_acid	dioxo_LCA	Secondary_Metabolite	22.6405	1
Non_CF_11	Non_CF	Dioxolithocholic_acid	dioxo_LCA	Secondary_Metabolite	28.3321	2
Non_CF_12	Non_CF	Dioxolithocholic_acid	dioxo_LCA	Secondary_Metabolite	11.5889	2
Non_CF_13	Non_CF	Dioxolithocholic_acid	dioxo_LCA	Secondary_Metabolite	17.9658	2
Non_CF_14	Non_CF	Dioxolithocholic_acid	dioxo_LCA	Secondary_Metabolite	28.5156	2
Non_CF_15	Non_CF	Dioxolithocholic_acid	dioxo_LCA	Secondary_Metabolite	8.43567	2
CF_1	CF	Isolithocholic_acid	iso_LCA	Secondary_Metabolite	1.43145	1
CF_2	CF	Isolithocholic_acid	iso_LCA	Secondary_Metabolite	139.602	1
CF_3	CF	Isolithocholic_acid	iso_LCA	Secondary_Metabolite	16.6061	1
CF_4	CF	Isolithocholic_acid	iso_LCA	Secondary_Metabolite	0.151482	1
CF_5	CF	Isolithocholic_acid	iso_LCA	Secondary_Metabolite	0.0883607	1
CF_6	CF	Isolithocholic_acid	iso_LCA	Secondary_Metabolite	4.44645	1
CF_7	CF	Isolithocholic_acid	iso_LCA	Secondary_Metabolite	15.7723	1
CF_8	CF	Isolithocholic_acid	iso_LCA	Secondary_Metabolite	0.127747	1
CF_9	CF	Isolithocholic_acid	iso_LCA	Secondary_Metabolite	326.737	1
CF_10	CF	Isolithocholic_acid	iso_LCA	Secondary_Metabolite	8.25677	1
CF_11	CF	Isolithocholic_acid	iso_LCA	Secondary_Metabolite	0.515756	2
CF_12	CF	Isolithocholic_acid	iso_LCA	Secondary_Metabolite	12.2669	2
CF_13	CF	Isolithocholic_acid	iso_LCA	Secondary_Metabolite	2.35426	2
CF_14	CF	Isolithocholic_acid	iso_LCA	Secondary_Metabolite	0.558562	2
CF_15	CF	Isolithocholic_acid	iso_LCA	Secondary_Metabolite	0.888998	2
Non_CF_1	Non_CF	Isolithocholic_acid	iso_LCA	Secondary_Metabolite	0.350215	1
Non_CF_2	Non_CF	Isolithocholic_acid	iso_LCA	Secondary_Metabolite	229.04	1
Non_CF_3	Non_CF	Isolithocholic_acid	iso_LCA	Secondary_Metabolite	489.628	1
Non_CF_4	Non_CF	Isolithocholic_acid	iso_LCA	Secondary_Metabolite	3.39172	1
Non_CF_5	Non_CF	Isolithocholic_acid	iso_LCA	Secondary_Metabolite	282.993	1
Non_CF_6	Non_CF	Isolithocholic_acid	iso_LCA	Secondary_Metabolite	301.96	1
Non_CF_7	Non_CF	Isolithocholic_acid	iso_LCA	Secondary_Metabolite	0.0310246	1
Non_CF_8	Non_CF	Isolithocholic_acid	iso_LCA	Secondary_Metabolite	502.536	1
Non_CF_9	Non_CF	Isolithocholic_acid	iso_LCA	Secondary_Metabolite	286.506	1
Non_CF_10	Non_CF	Isolithocholic_acid	iso_LCA	Secondary_Metabolite	340.943	1
Non_CF_11	Non_CF	Isolithocholic_acid	iso_LCA	Secondary_Metabolite	2.68867	2
Non_CF_12	Non_CF	Isolithocholic_acid	iso_LCA	Secondary_Metabolite	0.757902	2
Non_CF_13	Non_CF	Isolithocholic_acid	iso_LCA	Secondary_Metabolite	469.349	2
Non_CF_14	Non_CF	Isolithocholic_acid	iso_LCA	Secondary_Metabolite	17.4269	2
Non_CF_15	Non_CF	Isolithocholic_acid	iso_LCA	Secondary_Metabolite	48.8008	2
CF_1	CF	Isodeoxycholic_acid	iso_DCA	Secondary_Metabolite	0	1
CF_2	CF	Isodeoxycholic_acid	iso_DCA	Secondary_Metabolite	0	1
CF_3	CF	Isodeoxycholic_acid	iso_DCA	Secondary_Metabolite	0	1
CF_4	CF	Isodeoxycholic_acid	iso_DCA	Secondary_Metabolite	0	1
CF_5	CF	Isodeoxycholic_acid	iso_DCA	Secondary_Metabolite	0.0887409	1
CF_6	CF	Isodeoxycholic_acid	iso_DCA	Secondary_Metabolite	0	1
CF_7	CF	Isodeoxycholic_acid	iso_DCA	Secondary_Metabolite	0	1
CF_8	CF	Isodeoxycholic_acid	iso_DCA	Secondary_Metabolite	0.0475873	1
CF_9	CF	Isodeoxycholic_acid	iso_DCA	Secondary_Metabolite	0	1
CF_10	CF	Isodeoxycholic_acid	iso_DCA	Secondary_Metabolite	0	1
CF_11	CF	Isodeoxycholic_acid	iso_DCA	Secondary_Metabolite	0.106727	2
CF_12	CF	Isodeoxycholic_acid	iso_DCA	Secondary_Metabolite	0.14585	2
CF_13	CF	Isodeoxycholic_acid	iso_DCA	Secondary_Metabolite	0.171792	2
CF_14	CF	Isodeoxycholic_acid	iso_DCA	Secondary_Metabolite	0.0681019	2
CF_15	CF	Isodeoxycholic_acid	iso_DCA	Secondary_Metabolite	0.0482173	2
Non_CF_1	Non_CF	Isodeoxycholic_acid	iso_DCA	Secondary_Metabolite	0	1
Non_CF_2	Non_CF	Isodeoxycholic_acid	iso_DCA	Secondary_Metabolite	0	1
Non_CF_3	Non_CF	Isodeoxycholic_acid	iso_DCA	Secondary_Metabolite	0	1
Non_CF_4	Non_CF	Isodeoxycholic_acid	iso_DCA	Secondary_Metabolite	0	1
Non_CF_5	Non_CF	Isodeoxycholic_acid	iso_DCA	Secondary_Metabolite	0	1
Non_CF_6	Non_CF	Isodeoxycholic_acid	iso_DCA	Secondary_Metabolite	0.0435805	1
Non_CF_7	Non_CF	Isodeoxycholic_acid	iso_DCA	Secondary_Metabolite	0	1
Non_CF_8	Non_CF	Isodeoxycholic_acid	iso_DCA	Secondary_Metabolite	0	1
Non_CF_9	Non_CF	Isodeoxycholic_acid	iso_DCA	Secondary_Metabolite	0	1
Non_CF_10	Non_CF	Isodeoxycholic_acid	iso_DCA	Secondary_Metabolite	0.0710886	1
Non_CF_11	Non_CF	Isodeoxycholic_acid	iso_DCA	Secondary_Metabolite	0.19728	2
Non_CF_12	Non_CF	Isodeoxycholic_acid	iso_DCA	Secondary_Metabolite	0.0506988	2
Non_CF_13	Non_CF	Isodeoxycholic_acid	iso_DCA	Secondary_Metabolite	0.0258893	2
Non_CF_14	Non_CF	Isodeoxycholic_acid	iso_DCA	Secondary_Metabolite	0.0364976	2
Non_CF_15	Non_CF	Isodeoxycholic_acid	iso_DCA	Secondary_Metabolite	0.213727	2
CF_1	CF	12_Ketochenodeoxycholic_acid	12_keto_CDCA	Secondary_Metabolite	88.0161	1
CF_2	CF	12_Ketochenodeoxycholic_acid	12_keto_CDCA	Secondary_Metabolite	138.155	1
CF_3	CF	12_Ketochenodeoxycholic_acid	12_keto_CDCA	Secondary_Metabolite	106.51	1
CF_4	CF	12_Ketochenodeoxycholic_acid	12_keto_CDCA	Secondary_Metabolite	567.51	1
CF_5	CF	12_Ketochenodeoxycholic_acid	12_keto_CDCA	Secondary_Metabolite	36.8021	1
CF_6	CF	12_Ketochenodeoxycholic_acid	12_keto_CDCA	Secondary_Metabolite	28.2723	1
CF_7	CF	12_Ketochenodeoxycholic_acid	12_keto_CDCA	Secondary_Metabolite	97.1214	1
CF_8	CF	12_Ketochenodeoxycholic_acid	12_keto_CDCA	Secondary_Metabolite	2.05908	1
CF_9	CF	12_Ketochenodeoxycholic_acid	12_keto_CDCA	Secondary_Metabolite	7.1131	1
CF_10	CF	12_Ketochenodeoxycholic_acid	12_keto_CDCA	Secondary_Metabolite	146.722	1
CF_11	CF	12_Ketochenodeoxycholic_acid	12_keto_CDCA	Secondary_Metabolite	212.106	2
CF_12	CF	12_Ketochenodeoxycholic_acid	12_keto_CDCA	Secondary_Metabolite	294.662	2
CF_13	CF	12_Ketochenodeoxycholic_acid	12_keto_CDCA	Secondary_Metabolite	235.325	2
CF_14	CF	12_Ketochenodeoxycholic_acid	12_keto_CDCA	Secondary_Metabolite	82.0953	2
CF_15	CF	12_Ketochenodeoxycholic_acid	12_keto_CDCA	Secondary_Metabolite	115.13	2
Non_CF_1	Non_CF	12_Ketochenodeoxycholic_acid	12_keto_CDCA	Secondary_Metabolite	32.9254	1
Non_CF_2	Non_CF	12_Ketochenodeoxycholic_acid	12_keto_CDCA	Secondary_Metabolite	290.205	1
Non_CF_3	Non_CF	12_Ketochenodeoxycholic_acid	12_keto_CDCA	Secondary_Metabolite	101.79	1
Non_CF_4	Non_CF	12_Ketochenodeoxycholic_acid	12_keto_CDCA	Secondary_Metabolite	354.608	1
Non_CF_5	Non_CF	12_Ketochenodeoxycholic_acid	12_keto_CDCA	Secondary_Metabolite	1.69598	1
Non_CF_6	Non_CF	12_Ketochenodeoxycholic_acid	12_keto_CDCA	Secondary_Metabolite	40.3738	1
Non_CF_7	Non_CF	12_Ketochenodeoxycholic_acid	12_keto_CDCA	Secondary_Metabolite	272.787	1
Non_CF_8	Non_CF	12_Ketochenodeoxycholic_acid	12_keto_CDCA	Secondary_Metabolite	130.533	1
Non_CF_9	Non_CF	12_Ketochenodeoxycholic_acid	12_keto_CDCA	Secondary_Metabolite	108.704	1
Non_CF_10	Non_CF	12_Ketochenodeoxycholic_acid	12_keto_CDCA	Secondary_Metabolite	23.7913	1
Non_CF_11	Non_CF	12_Ketochenodeoxycholic_acid	12_keto_CDCA	Secondary_Metabolite	45.3971	2
Non_CF_12	Non_CF	12_Ketochenodeoxycholic_acid	12_keto_CDCA	Secondary_Metabolite	52.3755	2
Non_CF_13	Non_CF	12_Ketochenodeoxycholic_acid	12_keto_CDCA	Secondary_Metabolite	154.218	2
Non_CF_14	Non_CF	12_Ketochenodeoxycholic_acid	12_keto_CDCA	Secondary_Metabolite	54.6551	2
Non_CF_15	Non_CF	12_Ketochenodeoxycholic_acid	12_keto_CDCA	Secondary_Metabolite	51.6747	2
CF_1	CF	Nordeoxycholic_acid	norDCA	Secondary_Metabolite	0.190014	1
CF_2	CF	Nordeoxycholic_acid	norDCA	Secondary_Metabolite	0.995858	1
CF_3	CF	Nordeoxycholic_acid	norDCA	Secondary_Metabolite	0.0847848	1
CF_4	CF	Nordeoxycholic_acid	norDCA	Secondary_Metabolite	0	1
CF_5	CF	Nordeoxycholic_acid	norDCA	Secondary_Metabolite	0.0284989	1
CF_6	CF	Nordeoxycholic_acid	norDCA	Secondary_Metabolite	0	1
CF_7	CF	Nordeoxycholic_acid	norDCA	Secondary_Metabolite	0.11337	1
CF_8	CF	Nordeoxycholic_acid	norDCA	Secondary_Metabolite	0.0447651	1
CF_9	CF	Nordeoxycholic_acid	norDCA	Secondary_Metabolite	0.11327	1
CF_10	CF	Nordeoxycholic_acid	norDCA	Secondary_Metabolite	0.0216441	1
CF_11	CF	Nordeoxycholic_acid	norDCA	Secondary_Metabolite	0	2
CF_12	CF	Nordeoxycholic_acid	norDCA	Secondary_Metabolite	0	2
CF_13	CF	Nordeoxycholic_acid	norDCA	Secondary_Metabolite	0	2
CF_14	CF	Nordeoxycholic_acid	norDCA	Secondary_Metabolite	0	2
CF_15	CF	Nordeoxycholic_acid	norDCA	Secondary_Metabolite	0	2
Non_CF_1	Non_CF	Nordeoxycholic_acid	norDCA	Secondary_Metabolite	0	1
Non_CF_2	Non_CF	Nordeoxycholic_acid	norDCA	Secondary_Metabolite	0.272868	1
Non_CF_3	Non_CF	Nordeoxycholic_acid	norDCA	Secondary_Metabolite	0.140777	1
Non_CF_4	Non_CF	Nordeoxycholic_acid	norDCA	Secondary_Metabolite	0	1
Non_CF_5	Non_CF	Nordeoxycholic_acid	norDCA	Secondary_Metabolite	0.649641	1
Non_CF_6	Non_CF	Nordeoxycholic_acid	norDCA	Secondary_Metabolite	0.149874	1
Non_CF_7	Non_CF	Nordeoxycholic_acid	norDCA	Secondary_Metabolite	0	1
Non_CF_8	Non_CF	Nordeoxycholic_acid	norDCA	Secondary_Metabolite	0.155769	1
Non_CF_9	Non_CF	Nordeoxycholic_acid	norDCA	Secondary_Metabolite	0.493462	1
Non_CF_10	Non_CF	Nordeoxycholic_acid	norDCA	Secondary_Metabolite	1.05429	1
Non_CF_11	Non_CF	Nordeoxycholic_acid	norDCA	Secondary_Metabolite	0	2
Non_CF_12	Non_CF	Nordeoxycholic_acid	norDCA	Secondary_Metabolite	0	2
Non_CF_13	Non_CF	Nordeoxycholic_acid	norDCA	Secondary_Metabolite	0	2
Non_CF_14	Non_CF	Nordeoxycholic_acid	norDCA	Secondary_Metabolite	0	2
Non_CF_15	Non_CF	Nordeoxycholic_acid	norDCA	Secondary_Metabolite	0	2
CF_1	CF	3_Oxocholic_acid	3_oxo_CA	Secondary_Metabolite	18.2216	1
CF_2	CF	3_Oxocholic_acid	3_oxo_CA	Secondary_Metabolite	31.4031	1
CF_3	CF	3_Oxocholic_acid	3_oxo_CA	Secondary_Metabolite	1.32433	1
CF_4	CF	3_Oxocholic_acid	3_oxo_CA	Secondary_Metabolite	13.0287	1
CF_5	CF	3_Oxocholic_acid	3_oxo_CA	Secondary_Metabolite	28.8476	1
CF_6	CF	3_Oxocholic_acid	3_oxo_CA	Secondary_Metabolite	0.331504	1
CF_7	CF	3_Oxocholic_acid	3_oxo_CA	Secondary_Metabolite	381.937	1
CF_8	CF	3_Oxocholic_acid	3_oxo_CA	Secondary_Metabolite	2.84161	1
CF_9	CF	3_Oxocholic_acid	3_oxo_CA	Secondary_Metabolite	0.0965465	1
CF_10	CF	3_Oxocholic_acid	3_oxo_CA	Secondary_Metabolite	26.6224	1
CF_11	CF	3_Oxocholic_acid	3_oxo_CA	Secondary_Metabolite	3.01374	2
CF_12	CF	3_Oxocholic_acid	3_oxo_CA	Secondary_Metabolite	14.8204	2
CF_13	CF	3_Oxocholic_acid	3_oxo_CA	Secondary_Metabolite	43.1309	2
CF_14	CF	3_Oxocholic_acid	3_oxo_CA	Secondary_Metabolite	92.6815	2
CF_15	CF	3_Oxocholic_acid	3_oxo_CA	Secondary_Metabolite	173.954	2
Non_CF_1	Non_CF	3_Oxocholic_acid	3_oxo_CA	Secondary_Metabolite	133.658	1
Non_CF_2	Non_CF	3_Oxocholic_acid	3_oxo_CA	Secondary_Metabolite	0.64899	1
Non_CF_3	Non_CF	3_Oxocholic_acid	3_oxo_CA	Secondary_Metabolite	1.79074	1
Non_CF_4	Non_CF	3_Oxocholic_acid	3_oxo_CA	Secondary_Metabolite	99.3904	1
Non_CF_5	Non_CF	3_Oxocholic_acid	3_oxo_CA	Secondary_Metabolite	1.18021	1
Non_CF_6	Non_CF	3_Oxocholic_acid	3_oxo_CA	Secondary_Metabolite	1.78212	1
Non_CF_7	Non_CF	3_Oxocholic_acid	3_oxo_CA	Secondary_Metabolite	9.49465	1
Non_CF_8	Non_CF	3_Oxocholic_acid	3_oxo_CA	Secondary_Metabolite	0.349943	1
Non_CF_9	Non_CF	3_Oxocholic_acid	3_oxo_CA	Secondary_Metabolite	6.27769	1
Non_CF_10	Non_CF	3_Oxocholic_acid	3_oxo_CA	Secondary_Metabolite	0.289408	1
Non_CF_11	Non_CF	3_Oxocholic_acid	3_oxo_CA	Secondary_Metabolite	108.127	2
Non_CF_12	Non_CF	3_Oxocholic_acid	3_oxo_CA	Secondary_Metabolite	15.5064	2
Non_CF_13	Non_CF	3_Oxocholic_acid	3_oxo_CA	Secondary_Metabolite	0.889835	2
Non_CF_14	Non_CF	3_Oxocholic_acid	3_oxo_CA	Secondary_Metabolite	52.1792	2
Non_CF_15	Non_CF	3_Oxocholic_acid	3_oxo_CA	Secondary_Metabolite	17.4025	2
CF_1	CF	6,7_Diketolithocholic_acid	6,7_diketo_LCA	Secondary_Metabolite	0.55759	1
CF_2	CF	6,7_Diketolithocholic_acid	6,7_diketo_LCA	Secondary_Metabolite	0.692263	1
CF_3	CF	6,7_Diketolithocholic_acid	6,7_diketo_LCA	Secondary_Metabolite	0.398893	1
CF_4	CF	6,7_Diketolithocholic_acid	6,7_diketo_LCA	Secondary_Metabolite	0.0884987	1
CF_5	CF	6,7_Diketolithocholic_acid	6,7_diketo_LCA	Secondary_Metabolite	0.16448	1
CF_6	CF	6,7_Diketolithocholic_acid	6,7_diketo_LCA	Secondary_Metabolite	0.708299	1
CF_7	CF	6,7_Diketolithocholic_acid	6,7_diketo_LCA	Secondary_Metabolite	0	1
CF_8	CF	6,7_Diketolithocholic_acid	6,7_diketo_LCA	Secondary_Metabolite	0.0597176	1
CF_9	CF	6,7_Diketolithocholic_acid	6,7_diketo_LCA	Secondary_Metabolite	0	1
CF_10	CF	6,7_Diketolithocholic_acid	6,7_diketo_LCA	Secondary_Metabolite	1.28032	1
CF_11	CF	6,7_Diketolithocholic_acid	6,7_diketo_LCA	Secondary_Metabolite	0	2
CF_12	CF	6,7_Diketolithocholic_acid	6,7_diketo_LCA	Secondary_Metabolite	0	2
CF_13	CF	6,7_Diketolithocholic_acid	6,7_diketo_LCA	Secondary_Metabolite	0	2
CF_14	CF	6,7_Diketolithocholic_acid	6,7_diketo_LCA	Secondary_Metabolite	0	2
CF_15	CF	6,7_Diketolithocholic_acid	6,7_diketo_LCA	Secondary_Metabolite	0	2
Non_CF_1	Non_CF	6,7_Diketolithocholic_acid	6,7_diketo_LCA	Secondary_Metabolite	0.311131	1
Non_CF_2	Non_CF	6,7_Diketolithocholic_acid	6,7_diketo_LCA	Secondary_Metabolite	0.185424	1
Non_CF_3	Non_CF	6,7_Diketolithocholic_acid	6,7_diketo_LCA	Secondary_Metabolite	0	1
Non_CF_4	Non_CF	6,7_Diketolithocholic_acid	6,7_diketo_LCA	Secondary_Metabolite	0	1
Non_CF_5	Non_CF	6,7_Diketolithocholic_acid	6,7_diketo_LCA	Secondary_Metabolite	0	1
Non_CF_6	Non_CF	6,7_Diketolithocholic_acid	6,7_diketo_LCA	Secondary_Metabolite	0	1
Non_CF_7	Non_CF	6,7_Diketolithocholic_acid	6,7_diketo_LCA	Secondary_Metabolite	0.498051	1
Non_CF_8	Non_CF	6,7_Diketolithocholic_acid	6,7_diketo_LCA	Secondary_Metabolite	0.287079	1
Non_CF_9	Non_CF	6,7_Diketolithocholic_acid	6,7_diketo_LCA	Secondary_Metabolite	0	1
Non_CF_10	Non_CF	6,7_Diketolithocholic_acid	6,7_diketo_LCA	Secondary_Metabolite	0.337159	1
Non_CF_11	Non_CF	6,7_Diketolithocholic_acid	6,7_diketo_LCA	Secondary_Metabolite	0	2
Non_CF_12	Non_CF	6,7_Diketolithocholic_acid	6,7_diketo_LCA	Secondary_Metabolite	0	2
Non_CF_13	Non_CF	6,7_Diketolithocholic_acid	6,7_diketo_LCA	Secondary_Metabolite	0	2
Non_CF_14	Non_CF	6,7_Diketolithocholic_acid	6,7_diketo_LCA	Secondary_Metabolite	0	2
Non_CF_15	Non_CF	6,7_Diketolithocholic_acid	6,7_diketo_LCA	Secondary_Metabolite	0	2
CF_1	CF	Ursocholic_acid	UCA	Secondary_Metabolite	588.515	1
CF_2	CF	Ursocholic_acid	UCA	Secondary_Metabolite	512.606	1
CF_3	CF	Ursocholic_acid	UCA	Secondary_Metabolite	13.3914	1
CF_4	CF	Ursocholic_acid	UCA	Secondary_Metabolite	0.324595	1
CF_5	CF	Ursocholic_acid	UCA	Secondary_Metabolite	612.048	1
CF_6	CF	Ursocholic_acid	UCA	Secondary_Metabolite	1.61302	1
CF_7	CF	Ursocholic_acid	UCA	Secondary_Metabolite	1338.53	1
CF_8	CF	Ursocholic_acid	UCA	Secondary_Metabolite	0.0610497	1
CF_9	CF	Ursocholic_acid	UCA	Secondary_Metabolite	8.45412	1
CF_10	CF	Ursocholic_acid	UCA	Secondary_Metabolite	1198.54	1
CF_11	CF	Ursocholic_acid	UCA	Secondary_Metabolite	2572.84	2
CF_12	CF	Ursocholic_acid	UCA	Secondary_Metabolite	2694.97	2
CF_13	CF	Ursocholic_acid	UCA	Secondary_Metabolite	111.35	2
CF_14	CF	Ursocholic_acid	UCA	Secondary_Metabolite	1154.94	2
CF_15	CF	Ursocholic_acid	UCA	Secondary_Metabolite	3177.79	2
Non_CF_1	Non_CF	Ursocholic_acid	UCA	Secondary_Metabolite	664.749	1
Non_CF_2	Non_CF	Ursocholic_acid	UCA	Secondary_Metabolite	3.47092	1
Non_CF_3	Non_CF	Ursocholic_acid	UCA	Secondary_Metabolite	510.234	1
Non_CF_4	Non_CF	Ursocholic_acid	UCA	Secondary_Metabolite	1351.09	1
Non_CF_5	Non_CF	Ursocholic_acid	UCA	Secondary_Metabolite	4.41333	1
Non_CF_6	Non_CF	Ursocholic_acid	UCA	Secondary_Metabolite	54.2351	1
Non_CF_7	Non_CF	Ursocholic_acid	UCA	Secondary_Metabolite	0.0584173	1
Non_CF_8	Non_CF	Ursocholic_acid	UCA	Secondary_Metabolite	68.9281	1
Non_CF_9	Non_CF	Ursocholic_acid	UCA	Secondary_Metabolite	254.059	1
Non_CF_10	Non_CF	Ursocholic_acid	UCA	Secondary_Metabolite	0.441406	1
Non_CF_11	Non_CF	Ursocholic_acid	UCA	Secondary_Metabolite	416.571	2
Non_CF_12	Non_CF	Ursocholic_acid	UCA	Secondary_Metabolite	1534.59	2
Non_CF_13	Non_CF	Ursocholic_acid	UCA	Secondary_Metabolite	182.183	2
Non_CF_14	Non_CF	Ursocholic_acid	UCA	Secondary_Metabolite	1236.93	2
Non_CF_15	Non_CF	Ursocholic_acid	UCA	Secondary_uBA	1352.26	2
CF_1	CF	omega_Muricholic_acid	ωMCA	Secondary_uBA	709.692	1
CF_2	CF	omega_Muricholic_acid	ωMCA	Secondary_uBA	384.175	1
CF_3	CF	omega_Muricholic_acid	ωMCA	Secondary_uBA	15.6104	1
CF_4	CF	omega_Muricholic_acid	ωMCA	Secondary_uBA	2.8141	1
CF_5	CF	omega_Muricholic_acid	ωMCA	Secondary_uBA	570.402	1
CF_6	CF	omega_Muricholic_acid	ωMCA	Secondary_uBA	1.85512	1
CF_7	CF	omega_Muricholic_acid	ωMCA	Secondary_uBA	637.123	1
CF_8	CF	omega_Muricholic_acid	ωMCA	Secondary_uBA	23.8249	1
CF_9	CF	omega_Muricholic_acid	ωMCA	Secondary_uBA	46.579	1
CF_10	CF	omega_Muricholic_acid	ωMCA	Secondary_uBA	637.546	1
CF_11	CF	omega_Muricholic_acid	ωMCA	Secondary_uBA	1088.61	2
CF_12	CF	omega_Muricholic_acid	ωMCA	Secondary_uBA	311.522	2
CF_13	CF	omega_Muricholic_acid	ωMCA	Secondary_uBA	993.525	2
CF_14	CF	omega_Muricholic_acid	ωMCA	Secondary_uBA	2088.8	2
CF_15	CF	omega_Muricholic_acid	ωMCA	Secondary_uBA	2399.84	2
Non_CF_1	Non_CF	omega_Muricholic_acid	ωMCA	Secondary_uBA	562.189	1
Non_CF_2	Non_CF	omega_Muricholic_acid	ωMCA	Secondary_uBA	60.9285	1
Non_CF_3	Non_CF	omega_Muricholic_acid	ωMCA	Secondary_uBA	42.0674	1
Non_CF_4	Non_CF	omega_Muricholic_acid	ωMCA	Secondary_uBA	546.789	1
Non_CF_5	Non_CF	omega_Muricholic_acid	ωMCA	Secondary_uBA	11.3597	1
Non_CF_6	Non_CF	omega_Muricholic_acid	ωMCA	Secondary_uBA	34.1058	1
Non_CF_7	Non_CF	omega_Muricholic_acid	ωMCA	Secondary_uBA	10.6753	1
Non_CF_8	Non_CF	omega_Muricholic_acid	ωMCA	Secondary_uBA	67.8387	1
Non_CF_9	Non_CF	omega_Muricholic_acid	ωMCA	Secondary_uBA	99.3108	1
Non_CF_10	Non_CF	omega_Muricholic_acid	ωMCA	Secondary_uBA	66.7409	1
Non_CF_11	Non_CF	omega_Muricholic_acid	ωMCA	Secondary_uBA	480.481	2
Non_CF_12	Non_CF	omega_Muricholic_acid	ωMCA	Secondary_uBA	227.302	2
Non_CF_13	Non_CF	omega_Muricholic_acid	ωMCA	Secondary_uBA	43.6266	2
Non_CF_14	Non_CF	omega_Muricholic_acid	ωMCA	Secondary_uBA	289.431	2
Non_CF_15	Non_CF	omega_Muricholic_acid	ωMCA	Secondary_uBA	934.084	2
CF_1	CF	alfa_Muricholic_acid	⍺MCA	Primary_uBA	15.5368	1
CF_2	CF	alfa_Muricholic_acid	⍺MCA	Primary_uBA	14.2577	1
CF_3	CF	alfa_Muricholic_acid	⍺MCA	Primary_uBA	3.03671	1
CF_4	CF	alfa_Muricholic_acid	⍺MCA	Primary_uBA	0.856648	1
CF_5	CF	alfa_Muricholic_acid	⍺MCA	Primary_uBA	0.22538	1
CF_6	CF	alfa_Muricholic_acid	⍺MCA	Primary_uBA	0.123681	1
CF_7	CF	alfa_Muricholic_acid	⍺MCA	Primary_uBA	13.5782	1
CF_8	CF	alfa_Muricholic_acid	⍺MCA	Primary_uBA	0.911483	1
CF_9	CF	alfa_Muricholic_acid	⍺MCA	Primary_uBA	54.2539	1
CF_10	CF	alfa_Muricholic_acid	⍺MCA	Primary_uBA	13.1077	1
CF_11	CF	alfa_Muricholic_acid	⍺MCA	Primary_uBA	471.95	2
CF_12	CF	alfa_Muricholic_acid	⍺MCA	Primary_uBA	428.555	2
CF_13	CF	alfa_Muricholic_acid	⍺MCA	Primary_uBA	75.3008	2
CF_14	CF	alfa_Muricholic_acid	⍺MCA	Primary_uBA	1.27791	2
CF_15	CF	alfa_Muricholic_acid	⍺MCA	Primary_uBA	3.00972	2
Non_CF_1	Non_CF	alfa_Muricholic_acid	⍺MCA	Primary_uBA	2.73054	1
Non_CF_2	Non_CF	alfa_Muricholic_acid	⍺MCA	Primary_uBA	6.05421	1
Non_CF_3	Non_CF	alfa_Muricholic_acid	⍺MCA	Primary_uBA	3.10711	1
Non_CF_4	Non_CF	alfa_Muricholic_acid	⍺MCA	Primary_uBA	2.25124	1
Non_CF_5	Non_CF	alfa_Muricholic_acid	⍺MCA	Primary_uBA	0.578576	1
Non_CF_6	Non_CF	alfa_Muricholic_acid	⍺MCA	Primary_uBA	1.15844	1
Non_CF_7	Non_CF	alfa_Muricholic_acid	⍺MCA	Primary_uBA	0.617585	1
Non_CF_8	Non_CF	alfa_Muricholic_acid	⍺MCA	Primary_uBA	3.25414	1
Non_CF_9	Non_CF	alfa_Muricholic_acid	⍺MCA	Primary_uBA	1.99165	1
Non_CF_10	Non_CF	alfa_Muricholic_acid	⍺MCA	Primary_uBA	0.659655	1
Non_CF_11	Non_CF	alfa_Muricholic_acid	⍺MCA	Primary_uBA	1.31814	2
Non_CF_12	Non_CF	alfa_Muricholic_acid	⍺MCA	Primary_uBA	0.714148	2
Non_CF_13	Non_CF	alfa_Muricholic_acid	⍺MCA	Primary_uBA	0.842191	2
Non_CF_14	Non_CF	alfa_Muricholic_acid	⍺MCA	Primary_uBA	2.27897	2
Non_CF_15	Non_CF	alfa_Muricholic_acid	⍺MCA	Primary_uBA	1.60515	2
CF_1	CF	beta_Muricholic_acid	βMCA	Primary_uBA	7.295	1
CF_2	CF	beta_Muricholic_acid	βMCA	Primary_uBA	22.7795	1
CF_3	CF	beta_Muricholic_acid	βMCA	Primary_uBA	1.41294	1
CF_4	CF	beta_Muricholic_acid	βMCA	Primary_uBA	0.275464	1
CF_5	CF	beta_Muricholic_acid	βMCA	Primary_uBA	4.79647	1
CF_6	CF	beta_Muricholic_acid	βMCA	Primary_uBA	0.527601	1
CF_7	CF	beta_Muricholic_acid	βMCA	Primary_uBA	18.1642	1
CF_8	CF	beta_Muricholic_acid	βMCA	Primary_uBA	0.444793	1
CF_9	CF	beta_Muricholic_acid	βMCA	Primary_uBA	0.271381	1
CF_10	CF	beta_Muricholic_acid	βMCA	Primary_uBA	6.06164	1
CF_11	CF	beta_Muricholic_acid	βMCA	Primary_uBA	0.546032	2
CF_12	CF	beta_Muricholic_acid	βMCA	Primary_uBA	0.634508	2
CF_13	CF	beta_Muricholic_acid	βMCA	Primary_uBA	6.89161	2
CF_14	CF	beta_Muricholic_acid	βMCA	Primary_uBA	1.66688	2
CF_15	CF	beta_Muricholic_acid	βMCA	Primary_uBA	12.0814	2
Non_CF_1	Non_CF	beta_Muricholic_acid	βMCA	Primary_uBA	11.7577	1
Non_CF_2	Non_CF	beta_Muricholic_acid	βMCA	Primary_uBA	4.50903	1
Non_CF_3	Non_CF	beta_Muricholic_acid	βMCA	Primary_uBA	0.402905	1
Non_CF_4	Non_CF	beta_Muricholic_acid	βMCA	Primary_uBA	6.34797	1
Non_CF_5	Non_CF	beta_Muricholic_acid	βMCA	Primary_uBA	0.321994	1
Non_CF_6	Non_CF	beta_Muricholic_acid	βMCA	Primary_uBA	0.395929	1
Non_CF_7	Non_CF	beta_Muricholic_acid	βMCA	Primary_uBA	0.209468	1
Non_CF_8	Non_CF	beta_Muricholic_acid	βMCA	Primary_uBA	0.261352	1
Non_CF_9	Non_CF	beta_Muricholic_acid	βMCA	Primary_uBA	1.92737	1
Non_CF_10	Non_CF	beta_Muricholic_acid	βMCA	Primary_uBA	2.42223	1
Non_CF_11	Non_CF	beta_Muricholic_acid	βMCA	Primary_uBA	5.75336	2
Non_CF_12	Non_CF	beta_Muricholic_acid	βMCA	Primary_uBA	1.00404	2
Non_CF_13	Non_CF	beta_Muricholic_acid	βMCA	Primary_uBA	0.528689	2
Non_CF_14	Non_CF	beta_Muricholic_acid	βMCA	Primary_uBA	5.45011	2
Non_CF_15	Non_CF	beta_Muricholic_acid	βMCA	Primary_uBA	2.53758	2
CF_1	CF	Hyocholic_acid	hyo_CA	Synthetic_Intermediates_&_Atypical_BAs	271.77	1
CF_2	CF	Hyocholic_acid	hyo_CA	Synthetic_Intermediates_&_Atypical_BAs	67.8876	1
CF_3	CF	Hyocholic_acid	hyo_CA	Synthetic_Intermediates_&_Atypical_BAs	32.3059	1
CF_4	CF	Hyocholic_acid	hyo_CA	Synthetic_Intermediates_&_Atypical_BAs	25.2903	1
CF_5	CF	Hyocholic_acid	hyo_CA	Synthetic_Intermediates_&_Atypical_BAs	17.5043	1
CF_6	CF	Hyocholic_acid	hyo_CA	Synthetic_Intermediates_&_Atypical_BAs	0.50316	1
CF_7	CF	Hyocholic_acid	hyo_CA	Synthetic_Intermediates_&_Atypical_BAs	102.387	1
CF_8	CF	Hyocholic_acid	hyo_CA	Synthetic_Intermediates_&_Atypical_BAs	10.8804	1
CF_9	CF	Hyocholic_acid	hyo_CA	Synthetic_Intermediates_&_Atypical_BAs	1.46181	1
CF_10	CF	Hyocholic_acid	hyo_CA	Synthetic_Intermediates_&_Atypical_BAs	55.0005	1
CF_11	CF	Hyocholic_acid	hyo_CA	Synthetic_Intermediates_&_Atypical_BAs	31.9614	2
CF_12	CF	Hyocholic_acid	hyo_CA	Synthetic_Intermediates_&_Atypical_BAs	76.6884	2
CF_13	CF	Hyocholic_acid	hyo_CA	Synthetic_Intermediates_&_Atypical_BAs	40.1973	2
CF_14	CF	Hyocholic_acid	hyo_CA	Synthetic_Intermediates_&_Atypical_BAs	17.9804	2
CF_15	CF	Hyocholic_acid	hyo_CA	Synthetic_Intermediates_&_Atypical_BAs	43.0172	2
Non_CF_1	Non_CF	Hyocholic_acid	hyo_CA	Synthetic_Intermediates_&_Atypical_BAs	18.4972	1
Non_CF_2	Non_CF	Hyocholic_acid	hyo_CA	Synthetic_Intermediates_&_Atypical_BAs	24.5444	1
Non_CF_3	Non_CF	Hyocholic_acid	hyo_CA	Synthetic_Intermediates_&_Atypical_BAs	17.618	1
Non_CF_4	Non_CF	Hyocholic_acid	hyo_CA	Synthetic_Intermediates_&_Atypical_BAs	56.0653	1
Non_CF_5	Non_CF	Hyocholic_acid	hyo_CA	Synthetic_Intermediates_&_Atypical_BAs	1.84677	1
Non_CF_6	Non_CF	Hyocholic_acid	hyo_CA	Synthetic_Intermediates_&_Atypical_BAs	3.89735	1
Non_CF_7	Non_CF	Hyocholic_acid	hyo_CA	Synthetic_Intermediates_&_Atypical_BAs	63.1939	1
Non_CF_8	Non_CF	Hyocholic_acid	hyo_CA	Synthetic_Intermediates_&_Atypical_BAs	8.58348	1
Non_CF_9	Non_CF	Hyocholic_acid	hyo_CA	Synthetic_Intermediates_&_Atypical_BAs	39.6863	1
Non_CF_10	Non_CF	Hyocholic_acid	hyo_CA	Synthetic_Intermediates_&_Atypical_BAs	2.98924	1
Non_CF_11	Non_CF	Hyocholic_acid	hyo_CA	Synthetic_Intermediates_&_Atypical_BAs	22.2611	2
Non_CF_12	Non_CF	Hyocholic_acid	hyo_CA	Synthetic_Intermediates_&_Atypical_BAs	15.9238	2
Non_CF_13	Non_CF	Hyocholic_acid	hyo_CA	Synthetic_Intermediates_&_Atypical_BAs	10.1185	2
Non_CF_14	Non_CF	Hyocholic_acid	hyo_CA	Synthetic_Intermediates_&_Atypical_BAs	20.2478	2
Non_CF_15	Non_CF	Hyocholic_acid	hyo_CA	Synthetic_Intermediates_&_Atypical_BAs	23.906	2
CF_1	CF	Norursodeoxycholic_acid	norUDCA	Secondary_Metabolite	0.404266	1
CF_2	CF	Norursodeoxycholic_acid	norUDCA	Secondary_Metabolite	2.69344	1
CF_3	CF	Norursodeoxycholic_acid	norUDCA	Secondary_Metabolite	0.323914	1
CF_4	CF	Norursodeoxycholic_acid	norUDCA	Secondary_Metabolite	0.073199	1
CF_5	CF	Norursodeoxycholic_acid	norUDCA	Secondary_Metabolite	0.0782693	1
CF_6	CF	Norursodeoxycholic_acid	norUDCA	Secondary_Metabolite	0.0357042	1
CF_7	CF	Norursodeoxycholic_acid	norUDCA	Secondary_Metabolite	0.55754	1
CF_8	CF	Norursodeoxycholic_acid	norUDCA	Secondary_Metabolite	0.0568793	1
CF_9	CF	Norursodeoxycholic_acid	norUDCA	Secondary_Metabolite	0.327934	1
CF_10	CF	Norursodeoxycholic_acid	norUDCA	Secondary_Metabolite	0.718226	1
CF_11	CF	Norursodeoxycholic_acid	norUDCA	Secondary_Metabolite	39.3829	2
CF_12	CF	Norursodeoxycholic_acid	norUDCA	Secondary_Metabolite	9.76546	2
CF_13	CF	Norursodeoxycholic_acid	norUDCA	Secondary_Metabolite	35.5458	2
CF_14	CF	Norursodeoxycholic_acid	norUDCA	Secondary_Metabolite	15.2097	2
CF_15	CF	Norursodeoxycholic_acid	norUDCA	Secondary_Metabolite	12.1292	2
Non_CF_1	Non_CF	Norursodeoxycholic_acid	norUDCA	Secondary_Metabolite	0.545528	1
Non_CF_2	Non_CF	Norursodeoxycholic_acid	norUDCA	Secondary_Metabolite	0.317872	1
Non_CF_3	Non_CF	Norursodeoxycholic_acid	norUDCA	Secondary_Metabolite	0.656736	1
Non_CF_4	Non_CF	Norursodeoxycholic_acid	norUDCA	Secondary_Metabolite	0.519671	1
Non_CF_5	Non_CF	Norursodeoxycholic_acid	norUDCA	Secondary_Metabolite	0.543323	1
Non_CF_6	Non_CF	Norursodeoxycholic_acid	norUDCA	Secondary_Metabolite	0.309872	1
Non_CF_7	Non_CF	Norursodeoxycholic_acid	norUDCA	Secondary_Metabolite	0.021635	1
Non_CF_8	Non_CF	Norursodeoxycholic_acid	norUDCA	Secondary_Metabolite	0.816504	1
Non_CF_9	Non_CF	Norursodeoxycholic_acid	norUDCA	Secondary_Metabolite	0.953047	1
Non_CF_10	Non_CF	Norursodeoxycholic_acid	norUDCA	Secondary_Metabolite	1.6639	1
Non_CF_11	Non_CF	Norursodeoxycholic_acid	norUDCA	Secondary_Metabolite	23.9497	2
Non_CF_12	Non_CF	Norursodeoxycholic_acid	norUDCA	Secondary_Metabolite	17.5122	2
Non_CF_13	Non_CF	Norursodeoxycholic_acid	norUDCA	Secondary_Metabolite	11.3423	2
Non_CF_14	Non_CF	Norursodeoxycholic_acid	norUDCA	Secondary_Metabolite	16.794	2
Non_CF_15	Non_CF	Norursodeoxycholic_acid	norUDCA	Secondary_Metabolite	7.47823	2
CF_1	CF	Norcholic_acid	norCA	Secondary_Metabolite	6.54735	1
CF_2	CF	Norcholic_acid	norCA	Secondary_Metabolite	1.83764	1
CF_3	CF	Norcholic_acid	norCA	Secondary_Metabolite	0.867874	1
CF_4	CF	Norcholic_acid	norCA	Secondary_Metabolite	0.67765	1
CF_5	CF	Norcholic_acid	norCA	Secondary_Metabolite	3.01047	1
CF_6	CF	Norcholic_acid	norCA	Secondary_Metabolite	0.735217	1
CF_7	CF	Norcholic_acid	norCA	Secondary_Metabolite	12.1313	1
CF_8	CF	Norcholic_acid	norCA	Secondary_Metabolite	0.0311113	1
CF_9	CF	Norcholic_acid	norCA	Secondary_Metabolite	0.518101	1
CF_10	CF	Norcholic_acid	norCA	Secondary_Metabolite	2.90437	1
CF_11	CF	Norcholic_acid	norCA	Secondary_Metabolite	5.48943	2
CF_12	CF	Norcholic_acid	norCA	Secondary_Metabolite	6.92317	2
CF_13	CF	Norcholic_acid	norCA	Secondary_Metabolite	8.71095	2
CF_14	CF	Norcholic_acid	norCA	Secondary_Metabolite	4.125	2
CF_15	CF	Norcholic_acid	norCA	Secondary_Metabolite	5.69244	2
Non_CF_1	Non_CF	Norcholic_acid	norCA	Secondary_Metabolite	4.87355	1
Non_CF_2	Non_CF	Norcholic_acid	norCA	Secondary_Metabolite	3.5045	1
Non_CF_3	Non_CF	Norcholic_acid	norCA	Secondary_Metabolite	3.21214	1
Non_CF_4	Non_CF	Norcholic_acid	norCA	Secondary_Metabolite	3.46817	1
Non_CF_5	Non_CF	Norcholic_acid	norCA	Secondary_Metabolite	3.07259	1
Non_CF_6	Non_CF	Norcholic_acid	norCA	Secondary_Metabolite	1.58357	1
Non_CF_7	Non_CF	Norcholic_acid	norCA	Secondary_Metabolite	0.227919	1
Non_CF_8	Non_CF	Norcholic_acid	norCA	Secondary_Metabolite	2.06228	1
Non_CF_9	Non_CF	Norcholic_acid	norCA	Secondary_Metabolite	10.9426	1
Non_CF_10	Non_CF	Norcholic_acid	norCA	Secondary_Metabolite	2.644	1
Non_CF_11	Non_CF	Norcholic_acid	norCA	Secondary_Metabolite	3.52428	2
Non_CF_12	Non_CF	Norcholic_acid	norCA	Secondary_Metabolite	2.62826	2
Non_CF_13	Non_CF	Norcholic_acid	norCA	Secondary_Metabolite	1.9511	2
Non_CF_14	Non_CF	Norcholic_acid	norCA	Secondary_Metabolite	2.85381	2
Non_CF_15	Non_CF	Norcholic_acid	norCA	Secondary_Metabolite	3.7835	2
CF_1	CF	3beta_OH_5_cholestenoic_acid	3β_OH_5_chol	Synthetic_Intermediates_&_Atypical_BAs	22.5823	1
CF_2	CF	3beta_OH_5_cholestenoic_acid	3β_OH_5_chol	Synthetic_Intermediates_&_Atypical_BAs	113.006	1
CF_3	CF	3beta_OH_5_cholestenoic_acid	3β_OH_5_chol	Synthetic_Intermediates_&_Atypical_BAs	33.1748	1
CF_4	CF	3beta_OH_5_cholestenoic_acid	3β_OH_5_chol	Synthetic_Intermediates_&_Atypical_BAs	15.7923	1
CF_5	CF	3beta_OH_5_cholestenoic_acid	3β_OH_5_chol	Synthetic_Intermediates_&_Atypical_BAs	5.43092	1
CF_6	CF	3beta_OH_5_cholestenoic_acid	3β_OH_5_chol	Synthetic_Intermediates_&_Atypical_BAs	47.4329	1
CF_7	CF	3beta_OH_5_cholestenoic_acid	3β_OH_5_chol	Synthetic_Intermediates_&_Atypical_BAs	23.9005	1
CF_8	CF	3beta_OH_5_cholestenoic_acid	3β_OH_5_chol	Synthetic_Intermediates_&_Atypical_BAs	1.38708	1
CF_9	CF	3beta_OH_5_cholestenoic_acid	3β_OH_5_chol	Synthetic_Intermediates_&_Atypical_BAs	9.61941	1
CF_10	CF	3beta_OH_5_cholestenoic_acid	3β_OH_5_chol	Synthetic_Intermediates_&_Atypical_BAs	20.2223	1
CF_11	CF	3beta_OH_5_cholestenoic_acid	3β_OH_5_chol	Synthetic_Intermediates_&_Atypical_BAs	50.311	2
CF_12	CF	3beta_OH_5_cholestenoic_acid	3β_OH_5_chol	Synthetic_Intermediates_&_Atypical_BAs	20.5386	2
CF_13	CF	3beta_OH_5_cholestenoic_acid	3β_OH_5_chol	Synthetic_Intermediates_&_Atypical_BAs	60.9342	2
CF_14	CF	3beta_OH_5_cholestenoic_acid	3β_OH_5_chol	Synthetic_Intermediates_&_Atypical_BAs	6.72216	2
CF_15	CF	3beta_OH_5_cholestenoic_acid	3β_OH_5_chol	Synthetic_Intermediates_&_Atypical_BAs	48.3457	2
Non_CF_1	Non_CF	3beta_OH_5_cholestenoic_acid	3β_OH_5_chol	Synthetic_Intermediates_&_Atypical_BAs	44.0198	1
Non_CF_2	Non_CF	3beta_OH_5_cholestenoic_acid	3β_OH_5_chol	Synthetic_Intermediates_&_Atypical_BAs	92.3362	1
Non_CF_3	Non_CF	3beta_OH_5_cholestenoic_acid	3β_OH_5_chol	Synthetic_Intermediates_&_Atypical_BAs	3.34285	1
Non_CF_4	Non_CF	3beta_OH_5_cholestenoic_acid	3β_OH_5_chol	Synthetic_Intermediates_&_Atypical_BAs	49.7115	1
Non_CF_5	Non_CF	3beta_OH_5_cholestenoic_acid	3β_OH_5_chol	Synthetic_Intermediates_&_Atypical_BAs	17.6313	1
Non_CF_6	Non_CF	3beta_OH_5_cholestenoic_acid	3β_OH_5_chol	Synthetic_Intermediates_&_Atypical_BAs	21.0037	1
Non_CF_7	Non_CF	3beta_OH_5_cholestenoic_acid	3β_OH_5_chol	Synthetic_Intermediates_&_Atypical_BAs	0.256214	1
Non_CF_8	Non_CF	3beta_OH_5_cholestenoic_acid	3β_OH_5_chol	Synthetic_Intermediates_&_Atypical_BAs	12.7148	1
Non_CF_9	Non_CF	3beta_OH_5_cholestenoic_acid	3β_OH_5_chol	Synthetic_Intermediates_&_Atypical_BAs	5.55481	1
Non_CF_10	Non_CF	3beta_OH_5_cholestenoic_acid	3β_OH_5_chol	Synthetic_Intermediates_&_Atypical_BAs	17.3244	1
Non_CF_11	Non_CF	3beta_OH_5_cholestenoic_acid	3β_OH_5_chol	Synthetic_Intermediates_&_Atypical_BAs	31.567	2
Non_CF_12	Non_CF	3beta_OH_5_cholestenoic_acid	3β_OH_5_chol	Synthetic_Intermediates_&_Atypical_BAs	62.5362	2
Non_CF_13	Non_CF	3beta_OH_5_cholestenoic_acid	3β_OH_5_chol	Synthetic_Intermediates_&_Atypical_BAs	16.5631	2
Non_CF_14	Non_CF	3beta_OH_5_cholestenoic_acid	3β_OH_5_chol	Synthetic_Intermediates_&_Atypical_BAs	30.5261	2
Non_CF_15	Non_CF	3beta_OH_5_cholestenoic_acid	3β_OH_5_chol	Synthetic_Intermediates_&_Atypical_BAs	48.3591	2
CF_1	CF	3beta,7alfa_DiOH_5_cholestenoic_acid	3β7⍺_diOH_5_chol	Synthetic_Intermediates_&_Atypical_BAs	0.762592	1
CF_2	CF	3beta,7alfa_DiOH_5_cholestenoic_acid	3β7⍺_diOH_5_chol	Synthetic_Intermediates_&_Atypical_BAs	0.700604	1
CF_3	CF	3beta,7alfa_DiOH_5_cholestenoic_acid	3β7⍺_diOH_5_chol	Synthetic_Intermediates_&_Atypical_BAs	0.540525	1
CF_4	CF	3beta,7alfa_DiOH_5_cholestenoic_acid	3β7⍺_diOH_5_chol	Synthetic_Intermediates_&_Atypical_BAs	0.58069	1
CF_5	CF	3beta,7alfa_DiOH_5_cholestenoic_acid	3β7⍺_diOH_5_chol	Synthetic_Intermediates_&_Atypical_BAs	0.07487	1
CF_6	CF	3beta,7alfa_DiOH_5_cholestenoic_acid	3β7⍺_diOH_5_chol	Synthetic_Intermediates_&_Atypical_BAs	0.093101	1
CF_7	CF	3beta,7alfa_DiOH_5_cholestenoic_acid	3β7⍺_diOH_5_chol	Synthetic_Intermediates_&_Atypical_BAs	0.031264	1
CF_8	CF	3beta,7alfa_DiOH_5_cholestenoic_acid	3β7⍺_diOH_5_chol	Synthetic_Intermediates_&_Atypical_BAs	0.581699	1
CF_9	CF	3beta,7alfa_DiOH_5_cholestenoic_acid	3β7⍺_diOH_5_chol	Synthetic_Intermediates_&_Atypical_BAs	0.437238	1
CF_10	CF	3beta,7alfa_DiOH_5_cholestenoic_acid	3β7⍺_diOH_5_chol	Synthetic_Intermediates_&_Atypical_BAs	0	1
CF_11	CF	3beta,7alfa_DiOH_5_cholestenoic_acid	3β7⍺_diOH_5_chol	Synthetic_Intermediates_&_Atypical_BAs	16.5814	2
CF_12	CF	3beta,7alfa_DiOH_5_cholestenoic_acid	3β7⍺_diOH_5_chol	Synthetic_Intermediates_&_Atypical_BAs	9.59815	2
CF_13	CF	3beta,7alfa_DiOH_5_cholestenoic_acid	3β7⍺_diOH_5_chol	Synthetic_Intermediates_&_Atypical_BAs	3.31976	2
CF_14	CF	3beta,7alfa_DiOH_5_cholestenoic_acid	3β7⍺_diOH_5_chol	Synthetic_Intermediates_&_Atypical_BAs	2.04091	2
CF_15	CF	3beta,7alfa_DiOH_5_cholestenoic_acid	3β7⍺_diOH_5_chol	Synthetic_Intermediates_&_Atypical_BAs	12.8938	2
Non_CF_1	Non_CF	3beta,7alfa_DiOH_5_cholestenoic_acid	3β7⍺_diOH_5_chol	Synthetic_Intermediates_&_Atypical_BAs	0.39239	1
Non_CF_2	Non_CF	3beta,7alfa_DiOH_5_cholestenoic_acid	3β7⍺_diOH_5_chol	Synthetic_Intermediates_&_Atypical_BAs	0.86494	1
Non_CF_3	Non_CF	3beta,7alfa_DiOH_5_cholestenoic_acid	3β7⍺_diOH_5_chol	Synthetic_Intermediates_&_Atypical_BAs	0.155388	1
Non_CF_4	Non_CF	3beta,7alfa_DiOH_5_cholestenoic_acid	3β7⍺_diOH_5_chol	Synthetic_Intermediates_&_Atypical_BAs	0.285976	1
Non_CF_5	Non_CF	3beta,7alfa_DiOH_5_cholestenoic_acid	3β7⍺_diOH_5_chol	Synthetic_Intermediates_&_Atypical_BAs	0.704824	1
Non_CF_6	Non_CF	3beta,7alfa_DiOH_5_cholestenoic_acid	3β7⍺_diOH_5_chol	Synthetic_Intermediates_&_Atypical_BAs	0.253926	1
Non_CF_7	Non_CF	3beta,7alfa_DiOH_5_cholestenoic_acid	3β7⍺_diOH_5_chol	Synthetic_Intermediates_&_Atypical_BAs	0.974891	1
Non_CF_8	Non_CF	3beta,7alfa_DiOH_5_cholestenoic_acid	3β7⍺_diOH_5_chol	Synthetic_Intermediates_&_Atypical_BAs	0.200225	1
Non_CF_9	Non_CF	3beta,7alfa_DiOH_5_cholestenoic_acid	3β7⍺_diOH_5_chol	Synthetic_Intermediates_&_Atypical_BAs	0.0289772	1
Non_CF_10	Non_CF	3beta,7alfa_DiOH_5_cholestenoic_acid	3β7⍺_diOH_5_chol	Synthetic_Intermediates_&_Atypical_BAs	0.564454	1
Non_CF_11	Non_CF	3beta,7alfa_DiOH_5_cholestenoic_acid	3β7⍺_diOH_5_chol	Synthetic_Intermediates_&_Atypical_BAs	14.8583	2
Non_CF_12	Non_CF	3beta,7alfa_DiOH_5_cholestenoic_acid	3β7⍺_diOH_5_chol	Synthetic_Intermediates_&_Atypical_BAs	21.4613	2
Non_CF_13	Non_CF	3beta,7alfa_DiOH_5_cholestenoic_acid	3β7⍺_diOH_5_chol	Synthetic_Intermediates_&_Atypical_BAs	22.3046	2
Non_CF_14	Non_CF	3beta,7alfa_DiOH_5_cholestenoic_acid	3β7⍺_diOH_5_chol	Synthetic_Intermediates_&_Atypical_BAs	15.2939	2
Non_CF_15	Non_CF	3beta,7alfa_DiOH_5_cholestenoic_acid	3β7⍺_diOH_5_chol	Synthetic_Intermediates_&_Atypical_BAs	15.4911	2
CF_1	CF	7alfa_OH_3_oxo_4_cholestenoic_acid	7⍺_OH_3oxo_4_chol	Synthetic_Intermediates_&_Atypical_BAs	0.236209	1
CF_2	CF	7alfa_OH_3_oxo_4_cholestenoic_acid	7⍺_OH_3oxo_4_chol	Synthetic_Intermediates_&_Atypical_BAs	0.0454902	1
CF_3	CF	7alfa_OH_3_oxo_4_cholestenoic_acid	7⍺_OH_3oxo_4_chol	Synthetic_Intermediates_&_Atypical_BAs	0.0664826	1
CF_4	CF	7alfa_OH_3_oxo_4_cholestenoic_acid	7⍺_OH_3oxo_4_chol	Synthetic_Intermediates_&_Atypical_BAs	0.0287557	1
CF_5	CF	7alfa_OH_3_oxo_4_cholestenoic_acid	7⍺_OH_3oxo_4_chol	Synthetic_Intermediates_&_Atypical_BAs	0.596033	1
CF_6	CF	7alfa_OH_3_oxo_4_cholestenoic_acid	7⍺_OH_3oxo_4_chol	Synthetic_Intermediates_&_Atypical_BAs	0.116818	1
CF_7	CF	7alfa_OH_3_oxo_4_cholestenoic_acid	7⍺_OH_3oxo_4_chol	Synthetic_Intermediates_&_Atypical_BAs	0.0121828	1
CF_8	CF	7alfa_OH_3_oxo_4_cholestenoic_acid	7⍺_OH_3oxo_4_chol	Synthetic_Intermediates_&_Atypical_BAs	0.117195	1
CF_9	CF	7alfa_OH_3_oxo_4_cholestenoic_acid	7⍺_OH_3oxo_4_chol	Synthetic_Intermediates_&_Atypical_BAs	0.00938942	1
CF_10	CF	7alfa_OH_3_oxo_4_cholestenoic_acid	7⍺_OH_3oxo_4_chol	Synthetic_Intermediates_&_Atypical_BAs	0.0107978	1
CF_11	CF	7alfa_OH_3_oxo_4_cholestenoic_acid	7⍺_OH_3oxo_4_chol	Synthetic_Intermediates_&_Atypical_BAs	0.211643	2
CF_12	CF	7alfa_OH_3_oxo_4_cholestenoic_acid	7⍺_OH_3oxo_4_chol	Synthetic_Intermediates_&_Atypical_BAs	0.0958814	2
CF_13	CF	7alfa_OH_3_oxo_4_cholestenoic_acid	7⍺_OH_3oxo_4_chol	Synthetic_Intermediates_&_Atypical_BAs	0.0460462	2
CF_14	CF	7alfa_OH_3_oxo_4_cholestenoic_acid	7⍺_OH_3oxo_4_chol	Synthetic_Intermediates_&_Atypical_BAs	0.237853	2
CF_15	CF	7alfa_OH_3_oxo_4_cholestenoic_acid	7⍺_OH_3oxo_4_chol	Synthetic_Intermediates_&_Atypical_BAs	0.0668146	2
Non_CF_1	Non_CF	7alfa_OH_3_oxo_4_cholestenoic_acid	7⍺_OH_3oxo_4_chol	Synthetic_Intermediates_&_Atypical_BAs	0.023236	1
Non_CF_2	Non_CF	7alfa_OH_3_oxo_4_cholestenoic_acid	7⍺_OH_3oxo_4_chol	Synthetic_Intermediates_&_Atypical_BAs	0.0105913	1
Non_CF_3	Non_CF	7alfa_OH_3_oxo_4_cholestenoic_acid	7⍺_OH_3oxo_4_chol	Synthetic_Intermediates_&_Atypical_BAs	0.0157425	1
Non_CF_4	Non_CF	7alfa_OH_3_oxo_4_cholestenoic_acid	7⍺_OH_3oxo_4_chol	Synthetic_Intermediates_&_Atypical_BAs	0.0161882	1
Non_CF_5	Non_CF	7alfa_OH_3_oxo_4_cholestenoic_acid	7⍺_OH_3oxo_4_chol	Synthetic_Intermediates_&_Atypical_BAs	0.0186555	1
Non_CF_6	Non_CF	7alfa_OH_3_oxo_4_cholestenoic_acid	7⍺_OH_3oxo_4_chol	Synthetic_Intermediates_&_Atypical_BAs	0.0121959	1
Non_CF_7	Non_CF	7alfa_OH_3_oxo_4_cholestenoic_acid	7⍺_OH_3oxo_4_chol	Synthetic_Intermediates_&_Atypical_BAs	0.0198369	1
Non_CF_8	Non_CF	7alfa_OH_3_oxo_4_cholestenoic_acid	7⍺_OH_3oxo_4_chol	Synthetic_Intermediates_&_Atypical_BAs	0.0164018	1
Non_CF_9	Non_CF	7alfa_OH_3_oxo_4_cholestenoic_acid	7⍺_OH_3oxo_4_chol	Synthetic_Intermediates_&_Atypical_BAs	0.00751516	1
Non_CF_10	Non_CF	7alfa_OH_3_oxo_4_cholestenoic_acid	7⍺_OH_3oxo_4_chol	Synthetic_Intermediates_&_Atypical_BAs	0.00968047	1
Non_CF_11	Non_CF	7alfa_OH_3_oxo_4_cholestenoic_acid	7⍺_OH_3oxo_4_chol	Synthetic_Intermediates_&_Atypical_BAs	0.0410759	2
Non_CF_12	Non_CF	7alfa_OH_3_oxo_4_cholestenoic_acid	7⍺_OH_3oxo_4_chol	Synthetic_Intermediates_&_Atypical_BAs	0.0235747	2
Non_CF_13	Non_CF	7alfa_OH_3_oxo_4_cholestenoic_acid	7⍺_OH_3oxo_4_chol	Synthetic_Intermediates_&_Atypical_BAs	0.033909	2
Non_CF_14	Non_CF	7alfa_OH_3_oxo_4_cholestenoic_acid	7⍺_OH_3oxo_4_chol	Synthetic_Intermediates_&_Atypical_BAs	0.0412181	2
Non_CF_15	Non_CF	7alfa_OH_3_oxo_4_cholestenoic_acid	7⍺_OH_3oxo_4_chol	Synthetic_Intermediates_&_Atypical_BAs	0.0440952	2
CF_1	CF	DHCA	DHCA	Synthetic_Intermediates_&_Atypical_BAs	0.27933	1
CF_2	CF	DHCA	DHCA	Synthetic_Intermediates_&_Atypical_BAs	0.335948	1
CF_3	CF	DHCA	DHCA	Synthetic_Intermediates_&_Atypical_BAs	0.444247	1
CF_4	CF	DHCA	DHCA	Synthetic_Intermediates_&_Atypical_BAs	0.0438601	1
CF_5	CF	DHCA	DHCA	Synthetic_Intermediates_&_Atypical_BAs	0.0691983	1
CF_6	CF	DHCA	DHCA	Synthetic_Intermediates_&_Atypical_BAs	0.387924	1
CF_7	CF	DHCA	DHCA	Synthetic_Intermediates_&_Atypical_BAs	0.317389	1
CF_8	CF	DHCA	DHCA	Synthetic_Intermediates_&_Atypical_BAs	0.0645726	1
CF_9	CF	DHCA	DHCA	Synthetic_Intermediates_&_Atypical_BAs	0.254954	1
CF_10	CF	DHCA	DHCA	Synthetic_Intermediates_&_Atypical_BAs	0.303475	1
CF_11	CF	DHCA	DHCA	Synthetic_Intermediates_&_Atypical_BAs	59.4622	2
CF_12	CF	DHCA	DHCA	Synthetic_Intermediates_&_Atypical_BAs	36.7451	2
CF_13	CF	DHCA	DHCA	Synthetic_Intermediates_&_Atypical_BAs	5.26767	2
CF_14	CF	DHCA	DHCA	Synthetic_Intermediates_&_Atypical_BAs	4.08871	2
CF_15	CF	DHCA	DHCA	Synthetic_Intermediates_&_Atypical_BAs	29.5034	2
Non_CF_1	Non_CF	DHCA	DHCA	Synthetic_Intermediates_&_Atypical_BAs	0.133889	1
Non_CF_2	Non_CF	DHCA	DHCA	Synthetic_Intermediates_&_Atypical_BAs	0.579791	1
Non_CF_3	Non_CF	DHCA	DHCA	Synthetic_Intermediates_&_Atypical_BAs	0.458738	1
Non_CF_4	Non_CF	DHCA	DHCA	Synthetic_Intermediates_&_Atypical_BAs	0.455799	1
Non_CF_5	Non_CF	DHCA	DHCA	Synthetic_Intermediates_&_Atypical_BAs	0.323314	1
Non_CF_6	Non_CF	DHCA	DHCA	Synthetic_Intermediates_&_Atypical_BAs	0.402161	1
Non_CF_7	Non_CF	DHCA	DHCA	Synthetic_Intermediates_&_Atypical_BAs	0.0242939	1
Non_CF_8	Non_CF	DHCA	DHCA	Synthetic_Intermediates_&_Atypical_BAs	0.445963	1
Non_CF_9	Non_CF	DHCA	DHCA	Synthetic_Intermediates_&_Atypical_BAs	0.376574	1
Non_CF_10	Non_CF	DHCA	DHCA	Synthetic_Intermediates_&_Atypical_BAs	0.392386	1
Non_CF_11	Non_CF	DHCA	DHCA	Synthetic_Intermediates_&_Atypical_BAs	21.9618	2
Non_CF_12	Non_CF	DHCA	DHCA	Synthetic_Intermediates_&_Atypical_BAs	36.1859	2
Non_CF_13	Non_CF	DHCA	DHCA	Synthetic_Intermediates_&_Atypical_BAs	75.9166	2
Non_CF_14	Non_CF	DHCA	DHCA	Synthetic_Intermediates_&_Atypical_BAs	33.2945	2
Non_CF_15	Non_CF	DHCA	DHCA	Synthetic_Intermediates_&_Atypical_BAs	22.3151	2
CF_1	CF	THCA	THCA	Synthetic_Intermediates_&_Atypical_BAs	25.2679	1
CF_2	CF	THCA	THCA	Synthetic_Intermediates_&_Atypical_BAs	50.9266	1
CF_3	CF	THCA	THCA	Synthetic_Intermediates_&_Atypical_BAs	1.56856	1
CF_4	CF	THCA	THCA	Synthetic_Intermediates_&_Atypical_BAs	3.04137	1
CF_5	CF	THCA	THCA	Synthetic_Intermediates_&_Atypical_BAs	49.3144	1
CF_6	CF	THCA	THCA	Synthetic_Intermediates_&_Atypical_BAs	0.693596	1
CF_7	CF	THCA	THCA	Synthetic_Intermediates_&_Atypical_BAs	41.4971	1
CF_8	CF	THCA	THCA	Synthetic_Intermediates_&_Atypical_BAs	0.23035	1
CF_9	CF	THCA	THCA	Synthetic_Intermediates_&_Atypical_BAs	27.8651	1
CF_10	CF	THCA	THCA	Synthetic_Intermediates_&_Atypical_BAs	56.3632	1
CF_11	CF	THCA	THCA	Synthetic_Intermediates_&_Atypical_BAs	32.9282	2
CF_12	CF	THCA	THCA	Synthetic_Intermediates_&_Atypical_BAs	35.6152	2
CF_13	CF	THCA	THCA	Synthetic_Intermediates_&_Atypical_BAs	68.3528	2
CF_14	CF	THCA	THCA	Synthetic_Intermediates_&_Atypical_BAs	74.4572	2
CF_15	CF	THCA	THCA	Synthetic_Intermediates_&_Atypical_BAs	184.701	2
Non_CF_1	Non_CF	THCA	THCA	Synthetic_Intermediates_&_Atypical_BAs	15.4041	1
Non_CF_2	Non_CF	THCA	THCA	Synthetic_Intermediates_&_Atypical_BAs	10.3514	1
Non_CF_3	Non_CF	THCA	THCA	Synthetic_Intermediates_&_Atypical_BAs	26.0353	1
Non_CF_4	Non_CF	THCA	THCA	Synthetic_Intermediates_&_Atypical_BAs	47.067	1
Non_CF_5	Non_CF	THCA	THCA	Synthetic_Intermediates_&_Atypical_BAs	16.6104	1
Non_CF_6	Non_CF	THCA	THCA	Synthetic_Intermediates_&_Atypical_BAs	19.6984	1
Non_CF_7	Non_CF	THCA	THCA	Synthetic_Intermediates_&_Atypical_BAs	1.97269	1
Non_CF_8	Non_CF	THCA	THCA	Synthetic_Intermediates_&_Atypical_BAs	6.83526	1
Non_CF_9	Non_CF	THCA	THCA	Synthetic_Intermediates_&_Atypical_BAs	34.0746	1
Non_CF_10	Non_CF	THCA	THCA	Synthetic_Intermediates_&_Atypical_BAs	6.45816	1
Non_CF_11	Non_CF	THCA	THCA	Synthetic_Intermediates_&_Atypical_BAs	14.7588	2
Non_CF_12	Non_CF	THCA	THCA	Synthetic_Intermediates_&_Atypical_BAs	10.0394	2
Non_CF_13	Non_CF	THCA	THCA	Synthetic_Intermediates_&_Atypical_BAs	12.4324	2
Non_CF_14	Non_CF	THCA	THCA	Synthetic_Intermediates_&_Atypical_BAs	13.2164	2
Non_CF_15	Non_CF	THCA	THCA	Synthetic_Intermediates_&_Atypical_BAs	64.1698	2
CF_1	CF	Glycodehydrocholic_acid	(g)_dehydo_CA	Secondary_cBA	0	1
CF_2	CF	Glycodehydrocholic_acid	(g)_dehydo_CA	Secondary_cBA	0	1
CF_3	CF	Glycodehydrocholic_acid	(g)_dehydo_CA	Secondary_cBA	0	1
CF_4	CF	Glycodehydrocholic_acid	(g)_dehydo_CA	Secondary_cBA	0	1
CF_5	CF	Glycodehydrocholic_acid	(g)_dehydo_CA	Secondary_cBA	0	1
CF_6	CF	Glycodehydrocholic_acid	(g)_dehydo_CA	Secondary_cBA	0	1
CF_7	CF	Glycodehydrocholic_acid	(g)_dehydo_CA	Secondary_cBA	0	1
CF_8	CF	Glycodehydrocholic_acid	(g)_dehydo_CA	Secondary_cBA	0	1
CF_9	CF	Glycodehydrocholic_acid	(g)_dehydo_CA	Secondary_cBA	0	1
CF_10	CF	Glycodehydrocholic_acid	(g)_dehydo_CA	Secondary_cBA	0	1
CF_11	CF	Glycodehydrocholic_acid	(g)_dehydo_CA	Secondary_cBA	0.0481993	2
CF_12	CF	Glycodehydrocholic_acid	(g)_dehydo_CA	Secondary_cBA	0.00936274	2
CF_13	CF	Glycodehydrocholic_acid	(g)_dehydo_CA	Secondary_cBA	0.00380295	2
CF_14	CF	Glycodehydrocholic_acid	(g)_dehydo_CA	Secondary_cBA	0.0317159	2
CF_15	CF	Glycodehydrocholic_acid	(g)_dehydo_CA	Secondary_cBA	0.00740585	2
Non_CF_1	Non_CF	Glycodehydrocholic_acid	(g)_dehydo_CA	Secondary_cBA	0	1
Non_CF_2	Non_CF	Glycodehydrocholic_acid	(g)_dehydo_CA	Secondary_cBA	0	1
Non_CF_3	Non_CF	Glycodehydrocholic_acid	(g)_dehydo_CA	Secondary_cBA	0	1
Non_CF_4	Non_CF	Glycodehydrocholic_acid	(g)_dehydo_CA	Secondary_cBA	0	1
Non_CF_5	Non_CF	Glycodehydrocholic_acid	(g)_dehydo_CA	Secondary_cBA	0	1
Non_CF_6	Non_CF	Glycodehydrocholic_acid	(g)_dehydo_CA	Secondary_cBA	0	1
Non_CF_7	Non_CF	Glycodehydrocholic_acid	(g)_dehydo_CA	Secondary_cBA	0	1
Non_CF_8	Non_CF	Glycodehydrocholic_acid	(g)_dehydo_CA	Secondary_cBA	0	1
Non_CF_9	Non_CF	Glycodehydrocholic_acid	(g)_dehydo_CA	Secondary_cBA	0	1
Non_CF_10	Non_CF	Glycodehydrocholic_acid	(g)_dehydo_CA	Secondary_cBA	0	1
Non_CF_11	Non_CF	Glycodehydrocholic_acid	(g)_dehydo_CA	Secondary_cBA	0.00306551	2
Non_CF_12	Non_CF	Glycodehydrocholic_acid	(g)_dehydo_CA	Secondary_cBA	0.0111898	2
Non_CF_13	Non_CF	Glycodehydrocholic_acid	(g)_dehydo_CA	Secondary_cBA	0.00228914	2
Non_CF_14	Non_CF	Glycodehydrocholic_acid	(g)_dehydo_CA	Secondary_cBA	0.00990091	2
Non_CF_15	Non_CF	Glycodehydrocholic_acid	(g)_dehydo_CA	Secondary_cBA	0	2
CF_1	CF	Glycohyocholic_acid	(g)_hyo_CA	Synthetic_Intermediates_&_Atypical_BAs	1.09678	1
CF_2	CF	Glycohyocholic_acid	(g)_hyo_CA	Synthetic_Intermediates_&_Atypical_BAs	0.0683699	1
CF_3	CF	Glycohyocholic_acid	(g)_hyo_CA	Synthetic_Intermediates_&_Atypical_BAs	0.0293631	1
CF_4	CF	Glycohyocholic_acid	(g)_hyo_CA	Synthetic_Intermediates_&_Atypical_BAs	2.84862	1
CF_5	CF	Glycohyocholic_acid	(g)_hyo_CA	Synthetic_Intermediates_&_Atypical_BAs	0.0225199	1
CF_6	CF	Glycohyocholic_acid	(g)_hyo_CA	Synthetic_Intermediates_&_Atypical_BAs	0.00493061	1
CF_7	CF	Glycohyocholic_acid	(g)_hyo_CA	Synthetic_Intermediates_&_Atypical_BAs	0.0344176	1
CF_8	CF	Glycohyocholic_acid	(g)_hyo_CA	Synthetic_Intermediates_&_Atypical_BAs	0.0314398	1
CF_9	CF	Glycohyocholic_acid	(g)_hyo_CA	Synthetic_Intermediates_&_Atypical_BAs	0.00317524	1
CF_10	CF	Glycohyocholic_acid	(g)_hyo_CA	Synthetic_Intermediates_&_Atypical_BAs	0.0104697	1
CF_11	CF	Glycohyocholic_acid	(g)_hyo_CA	Synthetic_Intermediates_&_Atypical_BAs	0.103585	2
CF_12	CF	Glycohyocholic_acid	(g)_hyo_CA	Synthetic_Intermediates_&_Atypical_BAs	0.0572891	2
CF_13	CF	Glycohyocholic_acid	(g)_hyo_CA	Synthetic_Intermediates_&_Atypical_BAs	0.101199	2
CF_14	CF	Glycohyocholic_acid	(g)_hyo_CA	Synthetic_Intermediates_&_Atypical_BAs	0.0856898	2
CF_15	CF	Glycohyocholic_acid	(g)_hyo_CA	Synthetic_Intermediates_&_Atypical_BAs	0.0358945	2
Non_CF_1	Non_CF	Glycohyocholic_acid	(g)_hyo_CA	Synthetic_Intermediates_&_Atypical_BAs	0.123629	1
Non_CF_2	Non_CF	Glycohyocholic_acid	(g)_hyo_CA	Synthetic_Intermediates_&_Atypical_BAs	0.0288645	1
Non_CF_3	Non_CF	Glycohyocholic_acid	(g)_hyo_CA	Synthetic_Intermediates_&_Atypical_BAs	0.0173968	1
Non_CF_4	Non_CF	Glycohyocholic_acid	(g)_hyo_CA	Synthetic_Intermediates_&_Atypical_BAs	0.0973803	1
Non_CF_5	Non_CF	Glycohyocholic_acid	(g)_hyo_CA	Synthetic_Intermediates_&_Atypical_BAs	0.0525151	1
Non_CF_6	Non_CF	Glycohyocholic_acid	(g)_hyo_CA	Synthetic_Intermediates_&_Atypical_BAs	0.00721681	1
Non_CF_7	Non_CF	Glycohyocholic_acid	(g)_hyo_CA	Synthetic_Intermediates_&_Atypical_BAs	0.020985	1
Non_CF_8	Non_CF	Glycohyocholic_acid	(g)_hyo_CA	Synthetic_Intermediates_&_Atypical_BAs	0.0278725	1
Non_CF_9	Non_CF	Glycohyocholic_acid	(g)_hyo_CA	Synthetic_Intermediates_&_Atypical_BAs	0.00878929	1
Non_CF_10	Non_CF	Glycohyocholic_acid	(g)_hyo_CA	Synthetic_Intermediates_&_Atypical_BAs	0.00656657	1
Non_CF_11	Non_CF	Glycohyocholic_acid	(g)_hyo_CA	Synthetic_Intermediates_&_Atypical_BAs	0.0681179	2
Non_CF_12	Non_CF	Glycohyocholic_acid	(g)_hyo_CA	Synthetic_Intermediates_&_Atypical_BAs	0.0313615	2
Non_CF_13	Non_CF	Glycohyocholic_acid	(g)_hyo_CA	Synthetic_Intermediates_&_Atypical_BAs	0.0469756	2
Non_CF_14	Non_CF	Glycohyocholic_acid	(g)_hyo_CA	Synthetic_Intermediates_&_Atypical_BAs	0.68121	2
Non_CF_15	Non_CF	Glycohyocholic_acid	(g)_hyo_CA	Synthetic_Intermediates_&_Atypical_BAs	0.322094	2
CF_1	CF	Glycoallocholic_acid	(g)_allo_CA	Synthetic_Intermediates_&_Atypical_BAs	0.921332	1
CF_2	CF	Glycoallocholic_acid	(g)_allo_CA	Synthetic_Intermediates_&_Atypical_BAs	0.0446765	1
CF_3	CF	Glycoallocholic_acid	(g)_allo_CA	Synthetic_Intermediates_&_Atypical_BAs	0.00794266	1
CF_4	CF	Glycoallocholic_acid	(g)_allo_CA	Synthetic_Intermediates_&_Atypical_BAs	1.36367	1
CF_5	CF	Glycoallocholic_acid	(g)_allo_CA	Synthetic_Intermediates_&_Atypical_BAs	0.0609899	1
CF_6	CF	Glycoallocholic_acid	(g)_allo_CA	Synthetic_Intermediates_&_Atypical_BAs	0.00169959	1
CF_7	CF	Glycoallocholic_acid	(g)_allo_CA	Synthetic_Intermediates_&_Atypical_BAs	0.102744	1
CF_8	CF	Glycoallocholic_acid	(g)_allo_CA	Synthetic_Intermediates_&_Atypical_BAs	0.00379923	1
CF_9	CF	Glycoallocholic_acid	(g)_allo_CA	Synthetic_Intermediates_&_Atypical_BAs	0.00092107	1
CF_10	CF	Glycoallocholic_acid	(g)_allo_CA	Synthetic_Intermediates_&_Atypical_BAs	0.00500125	1
CF_11	CF	Glycoallocholic_acid	(g)_allo_CA	Synthetic_Intermediates_&_Atypical_BAs	0.132239	2
CF_12	CF	Glycoallocholic_acid	(g)_allo_CA	Synthetic_Intermediates_&_Atypical_BAs	0.0277516	2
CF_13	CF	Glycoallocholic_acid	(g)_allo_CA	Synthetic_Intermediates_&_Atypical_BAs	0.0886213	2
CF_14	CF	Glycoallocholic_acid	(g)_allo_CA	Synthetic_Intermediates_&_Atypical_BAs	3.00906	2
CF_15	CF	Glycoallocholic_acid	(g)_allo_CA	Synthetic_Intermediates_&_Atypical_BAs	0.104678	2
Non_CF_1	Non_CF	Glycoallocholic_acid	(g)_allo_CA	Synthetic_Intermediates_&_Atypical_BAs	2.36184	1
Non_CF_2	Non_CF	Glycoallocholic_acid	(g)_allo_CA	Synthetic_Intermediates_&_Atypical_BAs	0.0502346	1
Non_CF_3	Non_CF	Glycoallocholic_acid	(g)_allo_CA	Synthetic_Intermediates_&_Atypical_BAs	0.0561495	1
Non_CF_4	Non_CF	Glycoallocholic_acid	(g)_allo_CA	Synthetic_Intermediates_&_Atypical_BAs	0.212784	1
Non_CF_5	Non_CF	Glycoallocholic_acid	(g)_allo_CA	Synthetic_Intermediates_&_Atypical_BAs	0.1596	1
Non_CF_6	Non_CF	Glycoallocholic_acid	(g)_allo_CA	Synthetic_Intermediates_&_Atypical_BAs	0.139513	1
Non_CF_7	Non_CF	Glycoallocholic_acid	(g)_allo_CA	Synthetic_Intermediates_&_Atypical_BAs	0.00140633	1
Non_CF_8	Non_CF	Glycoallocholic_acid	(g)_allo_CA	Synthetic_Intermediates_&_Atypical_BAs	0.0243553	1
Non_CF_9	Non_CF	Glycoallocholic_acid	(g)_allo_CA	Synthetic_Intermediates_&_Atypical_BAs	0.0236715	1
Non_CF_10	Non_CF	Glycoallocholic_acid	(g)_allo_CA	Synthetic_Intermediates_&_Atypical_BAs	0.0493098	1
Non_CF_11	Non_CF	Glycoallocholic_acid	(g)_allo_CA	Synthetic_Intermediates_&_Atypical_BAs	0.150267	2
Non_CF_12	Non_CF	Glycoallocholic_acid	(g)_allo_CA	Synthetic_Intermediates_&_Atypical_BAs	0.0758927	2
Non_CF_13	Non_CF	Glycoallocholic_acid	(g)_allo_CA	Synthetic_Intermediates_&_Atypical_BAs	0.0602636	2
Non_CF_14	Non_CF	Glycoallocholic_acid	(g)_allo_CA	Synthetic_Intermediates_&_Atypical_BAs	3.07879	2
Non_CF_15	Non_CF	Glycoallocholic_acid	(g)_allo_CA	Synthetic_Intermediates_&_Atypical_BAs	2.4002	2
CF_1	CF	Glycocholic_acid	(g)_CA	Primary_cBA	102.235	1
CF_2	CF	Glycocholic_acid	(g)_CA	Primary_cBA	2.79011	1
CF_3	CF	Glycocholic_acid	(g)_CA	Primary_cBA	1.98448	1
CF_4	CF	Glycocholic_acid	(g)_CA	Primary_cBA	50.9848	1
CF_5	CF	Glycocholic_acid	(g)_CA	Primary_cBA	0.737156	1
CF_6	CF	Glycocholic_acid	(g)_CA	Primary_cBA	0.461302	1
CF_7	CF	Glycocholic_acid	(g)_CA	Primary_cBA	2.00574	1
CF_8	CF	Glycocholic_acid	(g)_CA	Primary_cBA	0.401353	1
CF_9	CF	Glycocholic_acid	(g)_CA	Primary_cBA	0.314843	1
CF_10	CF	Glycocholic_acid	(g)_CA	Primary_cBA	0.454235	1
CF_11	CF	Glycocholic_acid	(g)_CA	Primary_cBA	1.47252	2
CF_12	CF	Glycocholic_acid	(g)_CA	Primary_cBA	4.77884	2
CF_13	CF	Glycocholic_acid	(g)_CA	Primary_cBA	5.89246	2
CF_14	CF	Glycocholic_acid	(g)_CA	Primary_cBA	60.1995	2
CF_15	CF	Glycocholic_acid	(g)_CA	Primary_cBA	8.91642	2
Non_CF_1	Non_CF	Glycocholic_acid	(g)_CA	Primary_cBA	58.9573	1
Non_CF_2	Non_CF	Glycocholic_acid	(g)_CA	Primary_cBA	1.14129	1
Non_CF_3	Non_CF	Glycocholic_acid	(g)_CA	Primary_cBA	2.0149	1
Non_CF_4	Non_CF	Glycocholic_acid	(g)_CA	Primary_cBA	19.501	1
Non_CF_5	Non_CF	Glycocholic_acid	(g)_CA	Primary_cBA	14.8555	1
Non_CF_6	Non_CF	Glycocholic_acid	(g)_CA	Primary_cBA	1.81038	1
Non_CF_7	Non_CF	Glycocholic_acid	(g)_CA	Primary_cBA	2.22596	1
Non_CF_8	Non_CF	Glycocholic_acid	(g)_CA	Primary_cBA	4.16124	1
Non_CF_9	Non_CF	Glycocholic_acid	(g)_CA	Primary_cBA	2.53011	1
Non_CF_10	Non_CF	Glycocholic_acid	(g)_CA	Primary_cBA	3.76034	1
Non_CF_11	Non_CF	Glycocholic_acid	(g)_CA	Primary_cBA	8.63133	2
Non_CF_12	Non_CF	Glycocholic_acid	(g)_CA	Primary_cBA	3.73631	2
Non_CF_13	Non_CF	Glycocholic_acid	(g)_CA	Primary_cBA	3.24688	2
Non_CF_14	Non_CF	Glycocholic_acid	(g)_CA	Primary_cBA	300.467	2
Non_CF_15	Non_CF	Glycocholic_acid	(g)_CA	Primary_cBA	99.3827	2
CF_1	CF	Glycoursodeoxycholic_acid	(g)_UDCA	Secondary_cBA	1.21435	1
CF_2	CF	Glycoursodeoxycholic_acid	(g)_UDCA	Secondary_cBA	46.6403	1
CF_3	CF	Glycoursodeoxycholic_acid	(g)_UDCA	Secondary_cBA	0.092293	1
CF_4	CF	Glycoursodeoxycholic_acid	(g)_UDCA	Secondary_cBA	0.323457	1
CF_5	CF	Glycoursodeoxycholic_acid	(g)_UDCA	Secondary_cBA	0.0971513	1
CF_6	CF	Glycoursodeoxycholic_acid	(g)_UDCA	Secondary_cBA	0.0584165	1
CF_7	CF	Glycoursodeoxycholic_acid	(g)_UDCA	Secondary_cBA	2.31031	1
CF_8	CF	Glycoursodeoxycholic_acid	(g)_UDCA	Secondary_cBA	0.0519032	1
CF_9	CF	Glycoursodeoxycholic_acid	(g)_UDCA	Secondary_cBA	0.100619	1
CF_10	CF	Glycoursodeoxycholic_acid	(g)_UDCA	Secondary_cBA	0.331858	1
CF_11	CF	Glycoursodeoxycholic_acid	(g)_UDCA	Secondary_cBA	0.667497	2
CF_12	CF	Glycoursodeoxycholic_acid	(g)_UDCA	Secondary_cBA	0.8836	2
CF_13	CF	Glycoursodeoxycholic_acid	(g)_UDCA	Secondary_cBA	2.69232	2
CF_14	CF	Glycoursodeoxycholic_acid	(g)_UDCA	Secondary_cBA	1.37467	2
CF_15	CF	Glycoursodeoxycholic_acid	(g)_UDCA	Secondary_cBA	0.402389	2
Non_CF_1	Non_CF	Glycoursodeoxycholic_acid	(g)_UDCA	Secondary_cBA	25.0734	1
Non_CF_2	Non_CF	Glycoursodeoxycholic_acid	(g)_UDCA	Secondary_cBA	0.264057	1
Non_CF_3	Non_CF	Glycoursodeoxycholic_acid	(g)_UDCA	Secondary_cBA	0.809754	1
Non_CF_4	Non_CF	Glycoursodeoxycholic_acid	(g)_UDCA	Secondary_cBA	5.4727	1
Non_CF_5	Non_CF	Glycoursodeoxycholic_acid	(g)_UDCA	Secondary_cBA	0.635947	1
Non_CF_6	Non_CF	Glycoursodeoxycholic_acid	(g)_UDCA	Secondary_cBA	1.59438	1
Non_CF_7	Non_CF	Glycoursodeoxycholic_acid	(g)_UDCA	Secondary_cBA	0.0479899	1
Non_CF_8	Non_CF	Glycoursodeoxycholic_acid	(g)_UDCA	Secondary_cBA	6.51734	1
Non_CF_9	Non_CF	Glycoursodeoxycholic_acid	(g)_UDCA	Secondary_cBA	0.495699	1
Non_CF_10	Non_CF	Glycoursodeoxycholic_acid	(g)_UDCA	Secondary_cBA	0.530717	1
Non_CF_11	Non_CF	Glycoursodeoxycholic_acid	(g)_UDCA	Secondary_cBA	2.41648	2
Non_CF_12	Non_CF	Glycoursodeoxycholic_acid	(g)_UDCA	Secondary_cBA	0.370771	2
Non_CF_13	Non_CF	Glycoursodeoxycholic_acid	(g)_UDCA	Secondary_cBA	3.78616	2
Non_CF_14	Non_CF	Glycoursodeoxycholic_acid	(g)_UDCA	Secondary_cBA	33.6914	2
Non_CF_15	Non_CF	Glycoursodeoxycholic_acid	(g)_UDCA	Secondary_cBA	18.7655	2
CF_1	CF	Glycochenodeoxycholic_acid	(g)_CDCA	Primary_cBA	13.9632	1
CF_2	CF	Glycochenodeoxycholic_acid	(g)_CDCA	Primary_cBA	7.42473	1
CF_3	CF	Glycochenodeoxycholic_acid	(g)_CDCA	Primary_cBA	1.19358	1
CF_4	CF	Glycochenodeoxycholic_acid	(g)_CDCA	Primary_cBA	48.9772	1
CF_5	CF	Glycochenodeoxycholic_acid	(g)_CDCA	Primary_cBA	1.16929	1
CF_6	CF	Glycochenodeoxycholic_acid	(g)_CDCA	Primary_cBA	0.39468	1
CF_7	CF	Glycochenodeoxycholic_acid	(g)_CDCA	Primary_cBA	5.13532	1
CF_8	CF	Glycochenodeoxycholic_acid	(g)_CDCA	Primary_cBA	0.430901	1
CF_9	CF	Glycochenodeoxycholic_acid	(g)_CDCA	Primary_cBA	0.330198	1
CF_10	CF	Glycochenodeoxycholic_acid	(g)_CDCA	Primary_cBA	0.373193	1
CF_11	CF	Glycochenodeoxycholic_acid	(g)_CDCA	Primary_cBA	1.48813	2
CF_12	CF	Glycochenodeoxycholic_acid	(g)_CDCA	Primary_cBA	2.45476	2
CF_13	CF	Glycochenodeoxycholic_acid	(g)_CDCA	Primary_cBA	6.57027	2
CF_14	CF	Glycochenodeoxycholic_acid	(g)_CDCA	Primary_cBA	20.231	2
CF_15	CF	Glycochenodeoxycholic_acid	(g)_CDCA	Primary_cBA	38.0623	2
Non_CF_1	Non_CF	Glycochenodeoxycholic_acid	(g)_CDCA	Primary_cBA	55.1544	1
Non_CF_2	Non_CF	Glycochenodeoxycholic_acid	(g)_CDCA	Primary_cBA	9.01243	1
Non_CF_3	Non_CF	Glycochenodeoxycholic_acid	(g)_CDCA	Primary_cBA	3.31243	1
Non_CF_4	Non_CF	Glycochenodeoxycholic_acid	(g)_CDCA	Primary_cBA	15.0596	1
Non_CF_5	Non_CF	Glycochenodeoxycholic_acid	(g)_CDCA	Primary_cBA	21.9181	1
Non_CF_6	Non_CF	Glycochenodeoxycholic_acid	(g)_CDCA	Primary_cBA	4.54444	1
Non_CF_7	Non_CF	Glycochenodeoxycholic_acid	(g)_CDCA	Primary_cBA	0.596511	1
Non_CF_8	Non_CF	Glycochenodeoxycholic_acid	(g)_CDCA	Primary_cBA	30.0206	1
Non_CF_9	Non_CF	Glycochenodeoxycholic_acid	(g)_CDCA	Primary_cBA	4.04944	1
Non_CF_10	Non_CF	Glycochenodeoxycholic_acid	(g)_CDCA	Primary_cBA	11.5851	1
Non_CF_11	Non_CF	Glycochenodeoxycholic_acid	(g)_CDCA	Primary_cBA	10.2998	2
Non_CF_12	Non_CF	Glycochenodeoxycholic_acid	(g)_CDCA	Primary_cBA	3.53321	2
Non_CF_13	Non_CF	Glycochenodeoxycholic_acid	(g)_CDCA	Primary_cBA	14.2936	2
Non_CF_14	Non_CF	Glycochenodeoxycholic_acid	(g)_CDCA	Primary_cBA	118.372	2
Non_CF_15	Non_CF	Glycochenodeoxycholic_acid	(g)_CDCA	Primary_cBA	48.3464	2
CF_1	CF	Glycodeoxycholic_acid	(g)_DCA	Secondary_cBA	5.5716	1
CF_2	CF	Glycodeoxycholic_acid	(g)_DCA	Secondary_cBA	1.98155	1
CF_3	CF	Glycodeoxycholic_acid	(g)_DCA	Secondary_cBA	0.0587017	1
CF_4	CF	Glycodeoxycholic_acid	(g)_DCA	Secondary_cBA	0.0601706	1
CF_5	CF	Glycodeoxycholic_acid	(g)_DCA	Secondary_cBA	0.0623968	1
CF_6	CF	Glycodeoxycholic_acid	(g)_DCA	Secondary_cBA	0.0398632	1
CF_7	CF	Glycodeoxycholic_acid	(g)_DCA	Secondary_cBA	0.0401799	1
CF_8	CF	Glycodeoxycholic_acid	(g)_DCA	Secondary_cBA	0.0404863	1
CF_9	CF	Glycodeoxycholic_acid	(g)_DCA	Secondary_cBA	0.612781	1
CF_10	CF	Glycodeoxycholic_acid	(g)_DCA	Secondary_cBA	0.0456311	1
CF_11	CF	Glycodeoxycholic_acid	(g)_DCA	Secondary_cBA	0.081759	2
CF_12	CF	Glycodeoxycholic_acid	(g)_DCA	Secondary_cBA	0.204574	2
CF_13	CF	Glycodeoxycholic_acid	(g)_DCA	Secondary_cBA	0.0497893	2
CF_14	CF	Glycodeoxycholic_acid	(g)_DCA	Secondary_cBA	0.0730672	2
CF_15	CF	Glycodeoxycholic_acid	(g)_DCA	Secondary_cBA	0.0893379	2
Non_CF_1	Non_CF	Glycodeoxycholic_acid	(g)_DCA	Secondary_cBA	0.0609656	1
Non_CF_2	Non_CF	Glycodeoxycholic_acid	(g)_DCA	Secondary_cBA	0.235243	1
Non_CF_3	Non_CF	Glycodeoxycholic_acid	(g)_DCA	Secondary_cBA	1.17303	1
Non_CF_4	Non_CF	Glycodeoxycholic_acid	(g)_DCA	Secondary_cBA	0.0429397	1
Non_CF_5	Non_CF	Glycodeoxycholic_acid	(g)_DCA	Secondary_cBA	19.1859	1
Non_CF_6	Non_CF	Glycodeoxycholic_acid	(g)_DCA	Secondary_cBA	1.87621	1
Non_CF_7	Non_CF	Glycodeoxycholic_acid	(g)_DCA	Secondary_cBA	0.0347723	1
Non_CF_8	Non_CF	Glycodeoxycholic_acid	(g)_DCA	Secondary_cBA	6.07122	1
Non_CF_9	Non_CF	Glycodeoxycholic_acid	(g)_DCA	Secondary_cBA	0.834397	1
Non_CF_10	Non_CF	Glycodeoxycholic_acid	(g)_DCA	Secondary_cBA	5.82791	1
Non_CF_11	Non_CF	Glycodeoxycholic_acid	(g)_DCA	Secondary_cBA	0.0461212	2
Non_CF_12	Non_CF	Glycodeoxycholic_acid	(g)_DCA	Secondary_cBA	0.114789	2
Non_CF_13	Non_CF	Glycodeoxycholic_acid	(g)_DCA	Secondary_cBA	2.81959	2
Non_CF_14	Non_CF	Glycodeoxycholic_acid	(g)_DCA	Secondary_cBA	0.124637	2
Non_CF_15	Non_CF	Glycodeoxycholic_acid	(g)_DCA	Secondary_cBA	5.56885	2
CF_1	CF	Glycolithocholic_acid	(g)_LCA	Secondary_cBA	0.287428	1
CF_2	CF	Glycolithocholic_acid	(g)_LCA	Secondary_cBA	1.31105	1
CF_3	CF	Glycolithocholic_acid	(g)_LCA	Secondary_cBA	0.21714	1
CF_4	CF	Glycolithocholic_acid	(g)_LCA	Secondary_cBA	0.185607	1
CF_5	CF	Glycolithocholic_acid	(g)_LCA	Secondary_cBA	0.156329	1
CF_6	CF	Glycolithocholic_acid	(g)_LCA	Secondary_cBA	0.180507	1
CF_7	CF	Glycolithocholic_acid	(g)_LCA	Secondary_cBA	0.171018	1
CF_8	CF	Glycolithocholic_acid	(g)_LCA	Secondary_cBA	0.181649	1
CF_9	CF	Glycolithocholic_acid	(g)_LCA	Secondary_cBA	0.335595	1
CF_10	CF	Glycolithocholic_acid	(g)_LCA	Secondary_cBA	0.179811	1
CF_11	CF	Glycolithocholic_acid	(g)_LCA	Secondary_cBA	0.166302	2
CF_12	CF	Glycolithocholic_acid	(g)_LCA	Secondary_cBA	0.166155	2
CF_13	CF	Glycolithocholic_acid	(g)_LCA	Secondary_cBA	0.141892	2
CF_14	CF	Glycolithocholic_acid	(g)_LCA	Secondary_cBA	0.221805	2
CF_15	CF	Glycolithocholic_acid	(g)_LCA	Secondary_cBA	0.150179	2
Non_CF_1	Non_CF	Glycolithocholic_acid	(g)_LCA	Secondary_cBA	0.188305	1
Non_CF_2	Non_CF	Glycolithocholic_acid	(g)_LCA	Secondary_cBA	0.285934	1
Non_CF_3	Non_CF	Glycolithocholic_acid	(g)_LCA	Secondary_cBA	0.905372	1
Non_CF_4	Non_CF	Glycolithocholic_acid	(g)_LCA	Secondary_cBA	0.171346	1
Non_CF_5	Non_CF	Glycolithocholic_acid	(g)_LCA	Secondary_cBA	0.601758	1
Non_CF_6	Non_CF	Glycolithocholic_acid	(g)_LCA	Secondary_cBA	0.974682	1
Non_CF_7	Non_CF	Glycolithocholic_acid	(g)_LCA	Secondary_cBA	0.162443	1
Non_CF_8	Non_CF	Glycolithocholic_acid	(g)_LCA	Secondary_cBA	1.90035	1
Non_CF_9	Non_CF	Glycolithocholic_acid	(g)_LCA	Secondary_cBA	0.216379	1
Non_CF_10	Non_CF	Glycolithocholic_acid	(g)_LCA	Secondary_cBA	0.522805	1
Non_CF_11	Non_CF	Glycolithocholic_acid	(g)_LCA	Secondary_cBA	0.147092	2
Non_CF_12	Non_CF	Glycolithocholic_acid	(g)_LCA	Secondary_cBA	0.126699	2
Non_CF_13	Non_CF	Glycolithocholic_acid	(g)_LCA	Secondary_cBA	0.359378	2
Non_CF_14	Non_CF	Glycolithocholic_acid	(g)_LCA	Secondary_cBA	0.198331	2
Non_CF_15	Non_CF	Glycolithocholic_acid	(g)_LCA	Secondary_cBA	0.183772	2
CF_1	CF	Taurodehydrocholic_acid	(t)_dehydro_CA	Secondary_cBA	0.0633972	1
CF_2	CF	Taurodehydrocholic_acid	(t)_dehydro_CA	Secondary_cBA	0.0479941	1
CF_3	CF	Taurodehydrocholic_acid	(t)_dehydro_CA	Secondary_cBA	0.0235537	1
CF_4	CF	Taurodehydrocholic_acid	(t)_dehydro_CA	Secondary_cBA	0.273176	1
CF_5	CF	Taurodehydrocholic_acid	(t)_dehydro_CA	Secondary_cBA	0.0147273	1
CF_6	CF	Taurodehydrocholic_acid	(t)_dehydro_CA	Secondary_cBA	0.0126979	1
CF_7	CF	Taurodehydrocholic_acid	(t)_dehydro_CA	Secondary_cBA	0.111665	1
CF_8	CF	Taurodehydrocholic_acid	(t)_dehydro_CA	Secondary_cBA	0.00878356	1
CF_9	CF	Taurodehydrocholic_acid	(t)_dehydro_CA	Secondary_cBA	0.00294563	1
CF_10	CF	Taurodehydrocholic_acid	(t)_dehydro_CA	Secondary_cBA	0.0219886	1
CF_11	CF	Taurodehydrocholic_acid	(t)_dehydro_CA	Secondary_cBA	0.0936905	2
CF_12	CF	Taurodehydrocholic_acid	(t)_dehydro_CA	Secondary_cBA	0.0320685	2
CF_13	CF	Taurodehydrocholic_acid	(t)_dehydro_CA	Secondary_cBA	0.0100579	2
CF_14	CF	Taurodehydrocholic_acid	(t)_dehydro_CA	Secondary_cBA	0.00568869	2
CF_15	CF	Taurodehydrocholic_acid	(t)_dehydro_CA	Secondary_cBA	0.00543543	2
Non_CF_1	Non_CF	Taurodehydrocholic_acid	(t)_dehydro_CA	Secondary_cBA	0.0328055	1
Non_CF_2	Non_CF	Taurodehydrocholic_acid	(t)_dehydro_CA	Secondary_cBA	0.0732795	1
Non_CF_3	Non_CF	Taurodehydrocholic_acid	(t)_dehydro_CA	Secondary_cBA	0.0138065	1
Non_CF_4	Non_CF	Taurodehydrocholic_acid	(t)_dehydro_CA	Secondary_cBA	0.0503402	1
Non_CF_5	Non_CF	Taurodehydrocholic_acid	(t)_dehydro_CA	Secondary_cBA	0.0024658	1
Non_CF_6	Non_CF	Taurodehydrocholic_acid	(t)_dehydro_CA	Secondary_cBA	0.00263557	1
Non_CF_7	Non_CF	Taurodehydrocholic_acid	(t)_dehydro_CA	Secondary_cBA	0.0673293	1
Non_CF_8	Non_CF	Taurodehydrocholic_acid	(t)_dehydro_CA	Secondary_cBA	0.0196288	1
Non_CF_9	Non_CF	Taurodehydrocholic_acid	(t)_dehydro_CA	Secondary_cBA	0.00264147	1
Non_CF_10	Non_CF	Taurodehydrocholic_acid	(t)_dehydro_CA	Secondary_cBA	0.00219335	1
Non_CF_11	Non_CF	Taurodehydrocholic_acid	(t)_dehydro_CA	Secondary_cBA	0.00373116	2
Non_CF_12	Non_CF	Taurodehydrocholic_acid	(t)_dehydro_CA	Secondary_cBA	0.00273898	2
Non_CF_13	Non_CF	Taurodehydrocholic_acid	(t)_dehydro_CA	Secondary_cBA	0.00153719	2
Non_CF_14	Non_CF	Taurodehydrocholic_acid	(t)_dehydro_CA	Secondary_cBA	0.0105218	2
Non_CF_15	Non_CF	Taurodehydrocholic_acid	(t)_dehydro_CA	Secondary_cBA	0.00553492	2
CF_1	CF	Tauro_omega_muricholic_acid	(t)_ωMCA	Secondary_cBA	3.66852	1
CF_2	CF	Tauro_omega_muricholic_acid	(t)_ωMCA	Secondary_cBA	0.107829	1
CF_3	CF	Tauro_omega_muricholic_acid	(t)_ωMCA	Secondary_cBA	0.0453155	1
CF_4	CF	Tauro_omega_muricholic_acid	(t)_ωMCA	Secondary_cBA	3.58699	1
CF_5	CF	Tauro_omega_muricholic_acid	(t)_ωMCA	Secondary_cBA	0.0383451	1
CF_6	CF	Tauro_omega_muricholic_acid	(t)_ωMCA	Secondary_cBA	0.0827318	1
CF_7	CF	Tauro_omega_muricholic_acid	(t)_ωMCA	Secondary_cBA	1.65482	1
CF_8	CF	Tauro_omega_muricholic_acid	(t)_ωMCA	Secondary_cBA	0.0260695	1
CF_9	CF	Tauro_omega_muricholic_acid	(t)_ωMCA	Secondary_cBA	0.00136314	1
CF_10	CF	Tauro_omega_muricholic_acid	(t)_ωMCA	Secondary_cBA	0.00547555	1
CF_11	CF	Tauro_omega_muricholic_acid	(t)_ωMCA	Secondary_cBA	0.173838	2
CF_12	CF	Tauro_omega_muricholic_acid	(t)_ωMCA	Secondary_cBA	0.034826	2
CF_13	CF	Tauro_omega_muricholic_acid	(t)_ωMCA	Secondary_cBA	0.0529582	2
CF_14	CF	Tauro_omega_muricholic_acid	(t)_ωMCA	Secondary_cBA	0.0167092	2
CF_15	CF	Tauro_omega_muricholic_acid	(t)_ωMCA	Secondary_cBA	0.0323549	2
Non_CF_1	Non_CF	Tauro_omega_muricholic_acid	(t)_ωMCA	Secondary_cBA	5.73028	1
Non_CF_2	Non_CF	Tauro_omega_muricholic_acid	(t)_ωMCA	Secondary_cBA	0.00569044	1
Non_CF_3	Non_CF	Tauro_omega_muricholic_acid	(t)_ωMCA	Secondary_cBA	1.01137	1
Non_CF_4	Non_CF	Tauro_omega_muricholic_acid	(t)_ωMCA	Secondary_cBA	16.8948	1
Non_CF_5	Non_CF	Tauro_omega_muricholic_acid	(t)_ωMCA	Secondary_cBA	0.0120649	1
Non_CF_6	Non_CF	Tauro_omega_muricholic_acid	(t)_ωMCA	Secondary_cBA	0.00674931	1
Non_CF_7	Non_CF	Tauro_omega_muricholic_acid	(t)_ωMCA	Secondary_cBA	0.0827307	1
Non_CF_8	Non_CF	Tauro_omega_muricholic_acid	(t)_ωMCA	Secondary_cBA	0.350857	1
Non_CF_9	Non_CF	Tauro_omega_muricholic_acid	(t)_ωMCA	Secondary_cBA	0.0058772	1
Non_CF_10	Non_CF	Tauro_omega_muricholic_acid	(t)_ωMCA	Secondary_cBA	0.004264	1
Non_CF_11	Non_CF	Tauro_omega_muricholic_acid	(t)_ωMCA	Secondary_cBA	0.0128766	2
Non_CF_12	Non_CF	Tauro_omega_muricholic_acid	(t)_ωMCA	Secondary_cBA	0.0529579	2
Non_CF_13	Non_CF	Tauro_omega_muricholic_acid	(t)_ωMCA	Secondary_cBA	0.00823786	2
Non_CF_14	Non_CF	Tauro_omega_muricholic_acid	(t)_ωMCA	Secondary_cBA	0.0772669	2
Non_CF_15	Non_CF	Tauro_omega_muricholic_acid	(t)_ωMCA	Secondary_cBA	0.0292392	2
CF_1	CF	Tauro_alfa_Muricholic_acid	(t)_⍺MCA	Primary_cBA	1.62086	1
CF_2	CF	Tauro_alfa_Muricholic_acid	(t)_⍺MCA	Primary_cBA	0.0192523	1
CF_3	CF	Tauro_alfa_Muricholic_acid	(t)_⍺MCA	Primary_cBA	0.00808403	1
CF_4	CF	Tauro_alfa_Muricholic_acid	(t)_⍺MCA	Primary_cBA	0.0248973	1
CF_5	CF	Tauro_alfa_Muricholic_acid	(t)_⍺MCA	Primary_cBA	0.00444426	1
CF_6	CF	Tauro_alfa_Muricholic_acid	(t)_⍺MCA	Primary_cBA	0.0188728	1
CF_7	CF	Tauro_alfa_Muricholic_acid	(t)_⍺MCA	Primary_cBA	0.0105989	1
CF_8	CF	Tauro_alfa_Muricholic_acid	(t)_⍺MCA	Primary_cBA	0.520775	1
CF_9	CF	Tauro_alfa_Muricholic_acid	(t)_⍺MCA	Primary_cBA	0.00289821	1
CF_10	CF	Tauro_alfa_Muricholic_acid	(t)_⍺MCA	Primary_cBA	0.0051869	1
CF_11	CF	Tauro_alfa_Muricholic_acid	(t)_⍺MCA	Primary_cBA	1.42224	2
CF_12	CF	Tauro_alfa_Muricholic_acid	(t)_⍺MCA	Primary_cBA	0.581285	2
CF_13	CF	Tauro_alfa_Muricholic_acid	(t)_⍺MCA	Primary_cBA	1.29239	2
CF_14	CF	Tauro_alfa_Muricholic_acid	(t)_⍺MCA	Primary_cBA	0.80582	2
CF_15	CF	Tauro_alfa_Muricholic_acid	(t)_⍺MCA	Primary_cBA	6.64877	2
Non_CF_1	Non_CF	Tauro_alfa_Muricholic_acid	(t)_⍺MCA	Primary_cBA	0.00949392	1
Non_CF_2	Non_CF	Tauro_alfa_Muricholic_acid	(t)_⍺MCA	Primary_cBA	0.0124146	1
Non_CF_3	Non_CF	Tauro_alfa_Muricholic_acid	(t)_⍺MCA	Primary_cBA	0.151399	1
Non_CF_4	Non_CF	Tauro_alfa_Muricholic_acid	(t)_⍺MCA	Primary_cBA	0.037769	1
Non_CF_5	Non_CF	Tauro_alfa_Muricholic_acid	(t)_⍺MCA	Primary_cBA	0.0478253	1
Non_CF_6	Non_CF	Tauro_alfa_Muricholic_acid	(t)_⍺MCA	Primary_cBA	0.00610702	1
Non_CF_7	Non_CF	Tauro_alfa_Muricholic_acid	(t)_⍺MCA	Primary_cBA	0.0103533	1
Non_CF_8	Non_CF	Tauro_alfa_Muricholic_acid	(t)_⍺MCA	Primary_cBA	0.247403	1
Non_CF_9	Non_CF	Tauro_alfa_Muricholic_acid	(t)_⍺MCA	Primary_cBA	0.00485361	1
Non_CF_10	Non_CF	Tauro_alfa_Muricholic_acid	(t)_⍺MCA	Primary_cBA	0.00517072	1
Non_CF_11	Non_CF	Tauro_alfa_Muricholic_acid	(t)_⍺MCA	Primary_cBA	0.519676	2
Non_CF_12	Non_CF	Tauro_alfa_Muricholic_acid	(t)_⍺MCA	Primary_cBA	0.438039	2
Non_CF_13	Non_CF	Tauro_alfa_Muricholic_acid	(t)_⍺MCA	Primary_cBA	0.0141138	2
Non_CF_14	Non_CF	Tauro_alfa_Muricholic_acid	(t)_⍺MCA	Primary_cBA	0.885174	2
Non_CF_15	Non_CF	Tauro_alfa_Muricholic_acid	(t)_⍺MCA	Primary_cBA	0.422392	2
CF_1	CF	Tauro_beta_muricholic_acid	(t)_βMCA	Primary_cBA	1.44426	1
CF_2	CF	Tauro_beta_muricholic_acid	(t)_βMCA	Primary_cBA	0.0751672	1
CF_3	CF	Tauro_beta_muricholic_acid	(t)_βMCA	Primary_cBA	0.0250251	1
CF_4	CF	Tauro_beta_muricholic_acid	(t)_βMCA	Primary_cBA	1.11564	1
CF_5	CF	Tauro_beta_muricholic_acid	(t)_βMCA	Primary_cBA	0.0505768	1
CF_6	CF	Tauro_beta_muricholic_acid	(t)_βMCA	Primary_cBA	0.195242	1
CF_7	CF	Tauro_beta_muricholic_acid	(t)_βMCA	Primary_cBA	0.767295	1
CF_8	CF	Tauro_beta_muricholic_acid	(t)_βMCA	Primary_cBA	0.814839	1
CF_9	CF	Tauro_beta_muricholic_acid	(t)_βMCA	Primary_cBA	0.00313958	1
CF_10	CF	Tauro_beta_muricholic_acid	(t)_βMCA	Primary_cBA	0.0154667	1
CF_11	CF	Tauro_beta_muricholic_acid	(t)_βMCA	Primary_cBA	0.054106	2
CF_12	CF	Tauro_beta_muricholic_acid	(t)_βMCA	Primary_cBA	0.0754981	2
CF_13	CF	Tauro_beta_muricholic_acid	(t)_βMCA	Primary_cBA	0.121414	2
CF_14	CF	Tauro_beta_muricholic_acid	(t)_βMCA	Primary_cBA	0.0214982	2
CF_15	CF	Tauro_beta_muricholic_acid	(t)_βMCA	Primary_cBA	0.0229907	2
Non_CF_1	Non_CF	Tauro_beta_muricholic_acid	(t)_βMCA	Primary_cBA	4.95782	1
Non_CF_2	Non_CF	Tauro_beta_muricholic_acid	(t)_βMCA	Primary_cBA	0.0143968	1
Non_CF_3	Non_CF	Tauro_beta_muricholic_acid	(t)_βMCA	Primary_cBA	0.329394	1
Non_CF_4	Non_CF	Tauro_beta_muricholic_acid	(t)_βMCA	Primary_cBA	8.13696	1
Non_CF_5	Non_CF	Tauro_beta_muricholic_acid	(t)_βMCA	Primary_cBA	0.00135579	1
Non_CF_6	Non_CF	Tauro_beta_muricholic_acid	(t)_βMCA	Primary_cBA	0.00748722	1
Non_CF_7	Non_CF	Tauro_beta_muricholic_acid	(t)_βMCA	Primary_cBA	0.00343363	1
Non_CF_8	Non_CF	Tauro_beta_muricholic_acid	(t)_βMCA	Primary_cBA	0.242314	1
Non_CF_9	Non_CF	Tauro_beta_muricholic_acid	(t)_βMCA	Primary_cBA	0.00489225	1
Non_CF_10	Non_CF	Tauro_beta_muricholic_acid	(t)_βMCA	Primary_cBA	0.00309363	1
Non_CF_11	Non_CF	Tauro_beta_muricholic_acid	(t)_βMCA	Primary_cBA	0.0472254	2
Non_CF_12	Non_CF	Tauro_beta_muricholic_acid	(t)_βMCA	Primary_cBA	0.018102	2
Non_CF_13	Non_CF	Tauro_beta_muricholic_acid	(t)_βMCA	Primary_cBA	0.0249016	2
Non_CF_14	Non_CF	Tauro_beta_muricholic_acid	(t)_βMCA	Primary_cBA	0.0551375	2
Non_CF_15	Non_CF	Tauro_beta_muricholic_acid	(t)_βMCA	Primary_cBA	0.0544904	2
CF_1	CF	Taurohyocholic_acid	(t)_hyo_CA	Synthetic_Intermediates_&_Atypical_BAs	0.898709	1
CF_2	CF	Taurohyocholic_acid	(t)_hyo_CA	Synthetic_Intermediates_&_Atypical_BAs	0.0801778	1
CF_3	CF	Taurohyocholic_acid	(t)_hyo_CA	Synthetic_Intermediates_&_Atypical_BAs	0.913908	1
CF_4	CF	Taurohyocholic_acid	(t)_hyo_CA	Synthetic_Intermediates_&_Atypical_BAs	46.4103	1
CF_5	CF	Taurohyocholic_acid	(t)_hyo_CA	Synthetic_Intermediates_&_Atypical_BAs	0.00727344	1
CF_6	CF	Taurohyocholic_acid	(t)_hyo_CA	Synthetic_Intermediates_&_Atypical_BAs	0.0999346	1
CF_7	CF	Taurohyocholic_acid	(t)_hyo_CA	Synthetic_Intermediates_&_Atypical_BAs	0.314137	1
CF_8	CF	Taurohyocholic_acid	(t)_hyo_CA	Synthetic_Intermediates_&_Atypical_BAs	0.378025	1
CF_9	CF	Taurohyocholic_acid	(t)_hyo_CA	Synthetic_Intermediates_&_Atypical_BAs	0.00557929	1
CF_10	CF	Taurohyocholic_acid	(t)_hyo_CA	Synthetic_Intermediates_&_Atypical_BAs	0.00758903	1
CF_11	CF	Taurohyocholic_acid	(t)_hyo_CA	Synthetic_Intermediates_&_Atypical_BAs	0.619572	2
CF_12	CF	Taurohyocholic_acid	(t)_hyo_CA	Synthetic_Intermediates_&_Atypical_BAs	0.254536	2
CF_13	CF	Taurohyocholic_acid	(t)_hyo_CA	Synthetic_Intermediates_&_Atypical_BAs	0.184799	2
CF_14	CF	Taurohyocholic_acid	(t)_hyo_CA	Synthetic_Intermediates_&_Atypical_BAs	0.0789733	2
CF_15	CF	Taurohyocholic_acid	(t)_hyo_CA	Synthetic_Intermediates_&_Atypical_BAs	0.257455	2
Non_CF_1	Non_CF	Taurohyocholic_acid	(t)_hyo_CA	Synthetic_Intermediates_&_Atypical_BAs	1.21818	1
Non_CF_2	Non_CF	Taurohyocholic_acid	(t)_hyo_CA	Synthetic_Intermediates_&_Atypical_BAs	0.034124	1
Non_CF_3	Non_CF	Taurohyocholic_acid	(t)_hyo_CA	Synthetic_Intermediates_&_Atypical_BAs	0.0242204	1
Non_CF_4	Non_CF	Taurohyocholic_acid	(t)_hyo_CA	Synthetic_Intermediates_&_Atypical_BAs	0.473753	1
Non_CF_5	Non_CF	Taurohyocholic_acid	(t)_hyo_CA	Synthetic_Intermediates_&_Atypical_BAs	0.0152507	1
Non_CF_6	Non_CF	Taurohyocholic_acid	(t)_hyo_CA	Synthetic_Intermediates_&_Atypical_BAs	0.00494775	1
Non_CF_7	Non_CF	Taurohyocholic_acid	(t)_hyo_CA	Synthetic_Intermediates_&_Atypical_BAs	0.215391	1
Non_CF_8	Non_CF	Taurohyocholic_acid	(t)_hyo_CA	Synthetic_Intermediates_&_Atypical_BAs	0.109544	1
Non_CF_9	Non_CF	Taurohyocholic_acid	(t)_hyo_CA	Synthetic_Intermediates_&_Atypical_BAs	0.00555365	1
Non_CF_10	Non_CF	Taurohyocholic_acid	(t)_hyo_CA	Synthetic_Intermediates_&_Atypical_BAs	0.0054332	1
Non_CF_11	Non_CF	Taurohyocholic_acid	(t)_hyo_CA	Synthetic_Intermediates_&_Atypical_BAs	0.118868	2
Non_CF_12	Non_CF	Taurohyocholic_acid	(t)_hyo_CA	Synthetic_Intermediates_&_Atypical_BAs	0.175767	2
Non_CF_13	Non_CF	Taurohyocholic_acid	(t)_hyo_CA	Synthetic_Intermediates_&_Atypical_BAs	0.0244584	2
Non_CF_14	Non_CF	Taurohyocholic_acid	(t)_hyo_CA	Synthetic_Intermediates_&_Atypical_BAs	1.46457	2
Non_CF_15	Non_CF	Taurohyocholic_acid	(t)_hyo_CA	Synthetic_Intermediates_&_Atypical_BAs	0.109311	2
CF_1	CF	Tauroallocholic_acid	(t)_allo_CA	Synthetic_Intermediates_&_Atypical_BAs	8.79228	1
CF_2	CF	Tauroallocholic_acid	(t)_allo_CA	Synthetic_Intermediates_&_Atypical_BAs	0.0905771	1
CF_3	CF	Tauroallocholic_acid	(t)_allo_CA	Synthetic_Intermediates_&_Atypical_BAs	0.0326489	1
CF_4	CF	Tauroallocholic_acid	(t)_allo_CA	Synthetic_Intermediates_&_Atypical_BAs	18.7845	1
CF_5	CF	Tauroallocholic_acid	(t)_allo_CA	Synthetic_Intermediates_&_Atypical_BAs	0.0109215	1
CF_6	CF	Tauroallocholic_acid	(t)_allo_CA	Synthetic_Intermediates_&_Atypical_BAs	0.194029	1
CF_7	CF	Tauroallocholic_acid	(t)_allo_CA	Synthetic_Intermediates_&_Atypical_BAs	0.682537	1
CF_8	CF	Tauroallocholic_acid	(t)_allo_CA	Synthetic_Intermediates_&_Atypical_BAs	0.10629	1
CF_9	CF	Tauroallocholic_acid	(t)_allo_CA	Synthetic_Intermediates_&_Atypical_BAs	0.0312471	1
CF_10	CF	Tauroallocholic_acid	(t)_allo_CA	Synthetic_Intermediates_&_Atypical_BAs	0.0314852	1
CF_11	CF	Tauroallocholic_acid	(t)_allo_CA	Synthetic_Intermediates_&_Atypical_BAs	0.0779393	2
CF_12	CF	Tauroallocholic_acid	(t)_allo_CA	Synthetic_Intermediates_&_Atypical_BAs	0.0548669	2
CF_13	CF	Tauroallocholic_acid	(t)_allo_CA	Synthetic_Intermediates_&_Atypical_BAs	0.124819	2
CF_14	CF	Tauroallocholic_acid	(t)_allo_CA	Synthetic_Intermediates_&_Atypical_BAs	0.728806	2
CF_15	CF	Tauroallocholic_acid	(t)_allo_CA	Synthetic_Intermediates_&_Atypical_BAs	0.315247	2
Non_CF_1	Non_CF	Tauroallocholic_acid	(t)_allo_CA	Synthetic_Intermediates_&_Atypical_BAs	5.08058	1
Non_CF_2	Non_CF	Tauroallocholic_acid	(t)_allo_CA	Synthetic_Intermediates_&_Atypical_BAs	0.39876	1
Non_CF_3	Non_CF	Tauroallocholic_acid	(t)_allo_CA	Synthetic_Intermediates_&_Atypical_BAs	0.938089	1
Non_CF_4	Non_CF	Tauroallocholic_acid	(t)_allo_CA	Synthetic_Intermediates_&_Atypical_BAs	1.33814	1
Non_CF_5	Non_CF	Tauroallocholic_acid	(t)_allo_CA	Synthetic_Intermediates_&_Atypical_BAs	0.0438127	1
Non_CF_6	Non_CF	Tauroallocholic_acid	(t)_allo_CA	Synthetic_Intermediates_&_Atypical_BAs	0.174745	1
Non_CF_7	Non_CF	Tauroallocholic_acid	(t)_allo_CA	Synthetic_Intermediates_&_Atypical_BAs	0.104743	1
Non_CF_8	Non_CF	Tauroallocholic_acid	(t)_allo_CA	Synthetic_Intermediates_&_Atypical_BAs	0.331216	1
Non_CF_9	Non_CF	Tauroallocholic_acid	(t)_allo_CA	Synthetic_Intermediates_&_Atypical_BAs	0.0882237	1
Non_CF_10	Non_CF	Tauroallocholic_acid	(t)_allo_CA	Synthetic_Intermediates_&_Atypical_BAs	0.0369451	1
Non_CF_11	Non_CF	Tauroallocholic_acid	(t)_allo_CA	Synthetic_Intermediates_&_Atypical_BAs	0.16526	2
Non_CF_12	Non_CF	Tauroallocholic_acid	(t)_allo_CA	Synthetic_Intermediates_&_Atypical_BAs	0.0574368	2
Non_CF_13	Non_CF	Tauroallocholic_acid	(t)_allo_CA	Synthetic_Intermediates_&_Atypical_BAs	0.00988265	2
Non_CF_14	Non_CF	Tauroallocholic_acid	(t)_allo_CA	Synthetic_Intermediates_&_Atypical_BAs	1.63407	2
Non_CF_15	Non_CF	Tauroallocholic_acid	(t)_allo_CA	Synthetic_Intermediates_&_Atypical_BAs	0.221233	2
CF_1	CF	Taurocholic_acid	(t)_CA	Primary_cBA	33.1437	1
CF_2	CF	Taurocholic_acid	(t)_CA	Primary_cBA	1.31134	1
CF_3	CF	Taurocholic_acid	(t)_CA	Primary_cBA	0.363213	1
CF_4	CF	Taurocholic_acid	(t)_CA	Primary_cBA	346.033	1
CF_5	CF	Taurocholic_acid	(t)_CA	Primary_cBA	0.804595	1
CF_6	CF	Taurocholic_acid	(t)_CA	Primary_cBA	0.691476	1
CF_7	CF	Taurocholic_acid	(t)_CA	Primary_cBA	3.52326	1
CF_8	CF	Taurocholic_acid	(t)_CA	Primary_cBA	0.269644	1
CF_9	CF	Taurocholic_acid	(t)_CA	Primary_cBA	0.100483	1
CF_10	CF	Taurocholic_acid	(t)_CA	Primary_cBA	0.187295	1
CF_11	CF	Taurocholic_acid	(t)_CA	Primary_cBA	5.56423	2
CF_12	CF	Taurocholic_acid	(t)_CA	Primary_cBA	3.05478	2
CF_13	CF	Taurocholic_acid	(t)_CA	Primary_cBA	11.298	2
CF_14	CF	Taurocholic_acid	(t)_CA	Primary_cBA	25.3136	2
CF_15	CF	Taurocholic_acid	(t)_CA	Primary_cBA	45.3977	2
Non_CF_1	Non_CF	Taurocholic_acid	(t)_CA	Primary_cBA	71.219	1
Non_CF_2	Non_CF	Taurocholic_acid	(t)_CA	Primary_cBA	0.516347	1
Non_CF_3	Non_CF	Taurocholic_acid	(t)_CA	Primary_cBA	1.91694	1
Non_CF_4	Non_CF	Taurocholic_acid	(t)_CA	Primary_cBA	23.5154	1
Non_CF_5	Non_CF	Taurocholic_acid	(t)_CA	Primary_cBA	2.43399	1
Non_CF_6	Non_CF	Taurocholic_acid	(t)_CA	Primary_cBA	0.71803	1
Non_CF_7	Non_CF	Taurocholic_acid	(t)_CA	Primary_cBA	0.663278	1
Non_CF_8	Non_CF	Taurocholic_acid	(t)_CA	Primary_cBA	3.18752	1
Non_CF_9	Non_CF	Taurocholic_acid	(t)_CA	Primary_cBA	0.415816	1
Non_CF_10	Non_CF	Taurocholic_acid	(t)_CA	Primary_cBA	0.958357	1
Non_CF_11	Non_CF	Taurocholic_acid	(t)_CA	Primary_cBA	7.84323	2
Non_CF_12	Non_CF	Taurocholic_acid	(t)_CA	Primary_cBA	3.16678	2
Non_CF_13	Non_CF	Taurocholic_acid	(t)_CA	Primary_cBA	0.592278	2
Non_CF_14	Non_CF	Taurocholic_acid	(t)_CA	Primary_cBA	109.169	2
Non_CF_15	Non_CF	Taurocholic_acid	(t)_CA	Primary_cBA	7.68833	2
CF_1	CF	Tauroursodexycholic_acid_or_taurohyodeoxycholic_acid	(t)_UDCA+(t)_hyo_DCA	Secondary_cBA	0.676128	1
CF_2	CF	Tauroursodexycholic_acid_or_taurohyodeoxycholic_acid	(t)_UDCA+(t)_hyo_DCA	Secondary_cBA	20.441	1
CF_3	CF	Tauroursodexycholic_acid_or_taurohyodeoxycholic_acid	(t)_UDCA+(t)_hyo_DCA	Secondary_cBA	0.196165	1
CF_4	CF	Tauroursodexycholic_acid_or_taurohyodeoxycholic_acid	(t)_UDCA+(t)_hyo_DCA	Secondary_cBA	5.60121	1
CF_5	CF	Tauroursodexycholic_acid_or_taurohyodeoxycholic_acid	(t)_UDCA+(t)_hyo_DCA	Secondary_cBA	0.159992	1
CF_6	CF	Tauroursodexycholic_acid_or_taurohyodeoxycholic_acid	(t)_UDCA+(t)_hyo_DCA	Secondary_cBA	0.128094	1
CF_7	CF	Tauroursodexycholic_acid_or_taurohyodeoxycholic_acid	(t)_UDCA+(t)_hyo_DCA	Secondary_cBA	2.72449	1
CF_8	CF	Tauroursodexycholic_acid_or_taurohyodeoxycholic_acid	(t)_UDCA+(t)_hyo_DCA	Secondary_cBA	0.158542	1
CF_9	CF	Tauroursodexycholic_acid_or_taurohyodeoxycholic_acid	(t)_UDCA+(t)_hyo_DCA	Secondary_cBA	0.125095	1
CF_10	CF	Tauroursodexycholic_acid_or_taurohyodeoxycholic_acid	(t)_UDCA+(t)_hyo_DCA	Secondary_cBA	0.189861	1
CF_11	CF	Tauroursodexycholic_acid_or_taurohyodeoxycholic_acid	(t)_UDCA+(t)_hyo_DCA	Secondary_cBA	7.24642	2
CF_12	CF	Tauroursodexycholic_acid_or_taurohyodeoxycholic_acid	(t)_UDCA+(t)_hyo_DCA	Secondary_cBA	1.53252	2
CF_13	CF	Tauroursodexycholic_acid_or_taurohyodeoxycholic_acid	(t)_UDCA+(t)_hyo_DCA	Secondary_cBA	1.38805	2
CF_14	CF	Tauroursodexycholic_acid_or_taurohyodeoxycholic_acid	(t)_UDCA+(t)_hyo_DCA	Secondary_cBA	0.764907	2
CF_15	CF	Tauroursodexycholic_acid_or_taurohyodeoxycholic_acid	(t)_UDCA+(t)_hyo_DCA	Secondary_cBA	8.338	2
Non_CF_1	Non_CF	Tauroursodexycholic_acid_or_taurohyodeoxycholic_acid	(t)_UDCA+(t)_hyo_DCA	Secondary_cBA	43.2872	1
Non_CF_2	Non_CF	Tauroursodexycholic_acid_or_taurohyodeoxycholic_acid	(t)_UDCA+(t)_hyo_DCA	Secondary_cBA	0.336902	1
Non_CF_3	Non_CF	Tauroursodexycholic_acid_or_taurohyodeoxycholic_acid	(t)_UDCA+(t)_hyo_DCA	Secondary_cBA	0.718729	1
Non_CF_4	Non_CF	Tauroursodexycholic_acid_or_taurohyodeoxycholic_acid	(t)_UDCA+(t)_hyo_DCA	Secondary_cBA	6.28109	1
Non_CF_5	Non_CF	Tauroursodexycholic_acid_or_taurohyodeoxycholic_acid	(t)_UDCA+(t)_hyo_DCA	Secondary_cBA	0.201691	1
Non_CF_6	Non_CF	Tauroursodexycholic_acid_or_taurohyodeoxycholic_acid	(t)_UDCA+(t)_hyo_DCA	Secondary_cBA	0.515266	1
Non_CF_7	Non_CF	Tauroursodexycholic_acid_or_taurohyodeoxycholic_acid	(t)_UDCA+(t)_hyo_DCA	Secondary_cBA	0.130458	1
Non_CF_8	Non_CF	Tauroursodexycholic_acid_or_taurohyodeoxycholic_acid	(t)_UDCA+(t)_hyo_DCA	Secondary_cBA	2.64385	1
Non_CF_9	Non_CF	Tauroursodexycholic_acid_or_taurohyodeoxycholic_acid	(t)_UDCA+(t)_hyo_DCA	Secondary_cBA	0.169826	1
Non_CF_10	Non_CF	Tauroursodexycholic_acid_or_taurohyodeoxycholic_acid	(t)_UDCA+(t)_hyo_DCA	Secondary_cBA	0.192971	1
Non_CF_11	Non_CF	Tauroursodexycholic_acid_or_taurohyodeoxycholic_acid	(t)_UDCA+(t)_hyo_DCA	Secondary_cBA	1.23077	2
Non_CF_12	Non_CF	Tauroursodexycholic_acid_or_taurohyodeoxycholic_acid	(t)_UDCA+(t)_hyo_DCA	Secondary_cBA	1.53536	2
Non_CF_13	Non_CF	Tauroursodexycholic_acid_or_taurohyodeoxycholic_acid	(t)_UDCA+(t)_hyo_DCA	Secondary_cBA	0.544216	2
Non_CF_14	Non_CF	Tauroursodexycholic_acid_or_taurohyodeoxycholic_acid	(t)_UDCA+(t)_hyo_DCA	Secondary_cBA	12.4679	2
Non_CF_15	Non_CF	Tauroursodexycholic_acid_or_taurohyodeoxycholic_acid	(t)_UDCA+(t)_hyo_DCA	Secondary_cBA	1.66254	2
CF_1	CF	Taurochenodexycholic_acid	(t)_CDCA	Primary_cBA	8.40819	1
CF_2	CF	Taurochenodexycholic_acid	(t)_CDCA	Primary_cBA	7.56752	1
CF_3	CF	Taurochenodexycholic_acid	(t)_CDCA	Primary_cBA	1.12327	1
CF_4	CF	Taurochenodexycholic_acid	(t)_CDCA	Primary_cBA	989.618	1
CF_5	CF	Taurochenodexycholic_acid	(t)_CDCA	Primary_cBA	0.517801	1
CF_6	CF	Taurochenodexycholic_acid	(t)_CDCA	Primary_cBA	2.22817	1
CF_7	CF	Taurochenodexycholic_acid	(t)_CDCA	Primary_cBA	7.14777	1
CF_8	CF	Taurochenodexycholic_acid	(t)_CDCA	Primary_cBA	1.24689	1
CF_9	CF	Taurochenodexycholic_acid	(t)_CDCA	Primary_cBA	0.243413	1
CF_10	CF	Taurochenodexycholic_acid	(t)_CDCA	Primary_cBA	0.379926	1
CF_11	CF	Taurochenodexycholic_acid	(t)_CDCA	Primary_cBA	1.87544	2
CF_12	CF	Taurochenodexycholic_acid	(t)_CDCA	Primary_cBA	0.977246	2
CF_13	CF	Taurochenodexycholic_acid	(t)_CDCA	Primary_cBA	2.7909	2
CF_14	CF	Taurochenodexycholic_acid	(t)_CDCA	Primary_cBA	10.0787	2
CF_15	CF	Taurochenodexycholic_acid	(t)_CDCA	Primary_cBA	35.6351	2
Non_CF_1	Non_CF	Taurochenodexycholic_acid	(t)_CDCA	Primary_cBA	81.2061	1
Non_CF_2	Non_CF	Taurochenodexycholic_acid	(t)_CDCA	Primary_cBA	15.801	1
Non_CF_3	Non_CF	Taurochenodexycholic_acid	(t)_CDCA	Primary_cBA	1.69587	1
Non_CF_4	Non_CF	Taurochenodexycholic_acid	(t)_CDCA	Primary_cBA	10.231	1
Non_CF_5	Non_CF	Taurochenodexycholic_acid	(t)_CDCA	Primary_cBA	5.57074	1
Non_CF_6	Non_CF	Taurochenodexycholic_acid	(t)_CDCA	Primary_cBA	2.08444	1
Non_CF_7	Non_CF	Taurochenodexycholic_acid	(t)_CDCA	Primary_cBA	1.14599	1
Non_CF_8	Non_CF	Taurochenodexycholic_acid	(t)_CDCA	Primary_cBA	16.7151	1
Non_CF_9	Non_CF	Taurochenodexycholic_acid	(t)_CDCA	Primary_cBA	1.00626	1
Non_CF_10	Non_CF	Taurochenodexycholic_acid	(t)_CDCA	Primary_cBA	2.79276	1
Non_CF_11	Non_CF	Taurochenodexycholic_acid	(t)_CDCA	Primary_cBA	5.50916	2
Non_CF_12	Non_CF	Taurochenodexycholic_acid	(t)_CDCA	Primary_cBA	2.81132	2
Non_CF_13	Non_CF	Taurochenodexycholic_acid	(t)_CDCA	Primary_cBA	1.97746	2
Non_CF_14	Non_CF	Taurochenodexycholic_acid	(t)_CDCA	Primary_cBA	60.1763	2
Non_CF_15	Non_CF	Taurochenodexycholic_acid	(t)_CDCA	Primary_cBA	4.63097	2
CF_1	CF	Taurodeoxycholic_acid	(t)_DCA	Secondary_cBA	1.92564	1
CF_2	CF	Taurodeoxycholic_acid	(t)_DCA	Secondary_cBA	1.2348	1
CF_3	CF	Taurodeoxycholic_acid	(t)_DCA	Secondary_cBA	0.0185331	1
CF_4	CF	Taurodeoxycholic_acid	(t)_DCA	Secondary_cBA	0.0529887	1
CF_5	CF	Taurodeoxycholic_acid	(t)_DCA	Secondary_cBA	0.0151752	1
CF_6	CF	Taurodeoxycholic_acid	(t)_DCA	Secondary_cBA	0.0204994	1
CF_7	CF	Taurodeoxycholic_acid	(t)_DCA	Secondary_cBA	0.0143196	1
CF_8	CF	Taurodeoxycholic_acid	(t)_DCA	Secondary_cBA	0.00258739	1
CF_9	CF	Taurodeoxycholic_acid	(t)_DCA	Secondary_cBA	0.0309391	1
CF_10	CF	Taurodeoxycholic_acid	(t)_DCA	Secondary_cBA	0.00863091	1
CF_11	CF	Taurodeoxycholic_acid	(t)_DCA	Secondary_cBA	0.00944073	2
CF_12	CF	Taurodeoxycholic_acid	(t)_DCA	Secondary_cBA	1.8048	2
CF_13	CF	Taurodeoxycholic_acid	(t)_DCA	Secondary_cBA	0.0207776	2
CF_14	CF	Taurodeoxycholic_acid	(t)_DCA	Secondary_cBA	0.00591888	2
CF_15	CF	Taurodeoxycholic_acid	(t)_DCA	Secondary_cBA	0.0448961	2
Non_CF_1	Non_CF	Taurodeoxycholic_acid	(t)_DCA	Secondary_cBA	0.0375494	1
Non_CF_2	Non_CF	Taurodeoxycholic_acid	(t)_DCA	Secondary_cBA	0.162447	1
Non_CF_3	Non_CF	Taurodeoxycholic_acid	(t)_DCA	Secondary_cBA	3.38969	1
Non_CF_4	Non_CF	Taurodeoxycholic_acid	(t)_DCA	Secondary_cBA	0.0239541	1
Non_CF_5	Non_CF	Taurodeoxycholic_acid	(t)_DCA	Secondary_cBA	2.77955	1
Non_CF_6	Non_CF	Taurodeoxycholic_acid	(t)_DCA	Secondary_cBA	0.495395	1
Non_CF_7	Non_CF	Taurodeoxycholic_acid	(t)_DCA	Secondary_cBA	0.0222061	1
Non_CF_8	Non_CF	Taurodeoxycholic_acid	(t)_DCA	Secondary_cBA	5.9116	1
Non_CF_9	Non_CF	Taurodeoxycholic_acid	(t)_DCA	Secondary_cBA	0.105614	1
Non_CF_10	Non_CF	Taurodeoxycholic_acid	(t)_DCA	Secondary_cBA	0.84817	1
Non_CF_11	Non_CF	Taurodeoxycholic_acid	(t)_DCA	Secondary_cBA	0.0054827	2
Non_CF_12	Non_CF	Taurodeoxycholic_acid	(t)_DCA	Secondary_cBA	0.0786845	2
Non_CF_13	Non_CF	Taurodeoxycholic_acid	(t)_DCA	Secondary_cBA	0.239865	2
Non_CF_14	Non_CF	Taurodeoxycholic_acid	(t)_DCA	Secondary_cBA	0.0206963	2
Non_CF_15	Non_CF	Taurodeoxycholic_acid	(t)_DCA	Secondary_cBA	0.842841	2
CF_1	CF	Taurolithocholic_acid	(t)_LCA	Secondary_cBA	0.0293035	1
CF_2	CF	Taurolithocholic_acid	(t)_LCA	Secondary_cBA	1.91671	1
CF_3	CF	Taurolithocholic_acid	(t)_LCA	Secondary_cBA	0.0122682	1
CF_4	CF	Taurolithocholic_acid	(t)_LCA	Secondary_cBA	0.122659	1
CF_5	CF	Taurolithocholic_acid	(t)_LCA	Secondary_cBA	0.0110336	1
CF_6	CF	Taurolithocholic_acid	(t)_LCA	Secondary_cBA	0.00603786	1
CF_7	CF	Taurolithocholic_acid	(t)_LCA	Secondary_cBA	0.0132364	1
CF_8	CF	Taurolithocholic_acid	(t)_LCA	Secondary_cBA	0.017151	1
CF_9	CF	Taurolithocholic_acid	(t)_LCA	Secondary_cBA	0.0134812	1
CF_10	CF	Taurolithocholic_acid	(t)_LCA	Secondary_cBA	0.00818019	1
CF_11	CF	Taurolithocholic_acid	(t)_LCA	Secondary_cBA	0.0105964	2
CF_12	CF	Taurolithocholic_acid	(t)_LCA	Secondary_cBA	0.184932	2
CF_13	CF	Taurolithocholic_acid	(t)_LCA	Secondary_cBA	0.0809406	2
CF_14	CF	Taurolithocholic_acid	(t)_LCA	Secondary_cBA	0.0233603	2
CF_15	CF	Taurolithocholic_acid	(t)_LCA	Secondary_cBA	0.223757	2
Non_CF_1	Non_CF	Taurolithocholic_acid	(t)_LCA	Secondary_cBA	0.0479352	1
Non_CF_2	Non_CF	Taurolithocholic_acid	(t)_LCA	Secondary_cBA	0.161433	1
Non_CF_3	Non_CF	Taurolithocholic_acid	(t)_LCA	Secondary_cBA	1.30519	1
Non_CF_4	Non_CF	Taurolithocholic_acid	(t)_LCA	Secondary_cBA	0.0172073	1
Non_CF_5	Non_CF	Taurolithocholic_acid	(t)_LCA	Secondary_cBA	0.451522	1
Non_CF_6	Non_CF	Taurolithocholic_acid	(t)_LCA	Secondary_cBA	0.03721	1
Non_CF_7	Non_CF	Taurolithocholic_acid	(t)_LCA	Secondary_cBA	0.0075202	1
Non_CF_8	Non_CF	Taurolithocholic_acid	(t)_LCA	Secondary_cBA	4.39112	1
Non_CF_9	Non_CF	Taurolithocholic_acid	(t)_LCA	Secondary_cBA	0.00476241	1
Non_CF_10	Non_CF	Taurolithocholic_acid	(t)_LCA	Secondary_cBA	0.0995298	1
Non_CF_11	Non_CF	Taurolithocholic_acid	(t)_LCA	Secondary_cBA	0.0543593	2
Non_CF_12	Non_CF	Taurolithocholic_acid	(t)_LCA	Secondary_cBA	0.0587535	2
Non_CF_13	Non_CF	Taurolithocholic_acid	(t)_LCA	Secondary_cBA	0.103872	2
Non_CF_14	Non_CF	Taurolithocholic_acid	(t)_LCA	Secondary_cBA	0.101839	2
Non_CF_15	Non_CF	Taurolithocholic_acid	(t)_LCA	Secondary_cBA	0.079181	2
CF_1	CF	Chenodeoxycholic_acid_3_G	CDCA_3_gluc	Hepatic_Detox_Products	0	1
CF_2	CF	Chenodeoxycholic_acid_3_G	CDCA_3_gluc	Hepatic_Detox_Products	0	1
CF_3	CF	Chenodeoxycholic_acid_3_G	CDCA_3_gluc	Hepatic_Detox_Products	0	1
CF_4	CF	Chenodeoxycholic_acid_3_G	CDCA_3_gluc	Hepatic_Detox_Products	0	1
CF_5	CF	Chenodeoxycholic_acid_3_G	CDCA_3_gluc	Hepatic_Detox_Products	0	1
CF_6	CF	Chenodeoxycholic_acid_3_G	CDCA_3_gluc	Hepatic_Detox_Products	0	1
CF_7	CF	Chenodeoxycholic_acid_3_G	CDCA_3_gluc	Hepatic_Detox_Products	0	1
CF_8	CF	Chenodeoxycholic_acid_3_G	CDCA_3_gluc	Hepatic_Detox_Products	0	1
CF_9	CF	Chenodeoxycholic_acid_3_G	CDCA_3_gluc	Hepatic_Detox_Products	0	1
CF_10	CF	Chenodeoxycholic_acid_3_G	CDCA_3_gluc	Hepatic_Detox_Products	0	1
CF_11	CF	Chenodeoxycholic_acid_3_G	CDCA_3_gluc	Hepatic_Detox_Products	0	2
CF_12	CF	Chenodeoxycholic_acid_3_G	CDCA_3_gluc	Hepatic_Detox_Products	0	2
CF_13	CF	Chenodeoxycholic_acid_3_G	CDCA_3_gluc	Hepatic_Detox_Products	0	2
CF_14	CF	Chenodeoxycholic_acid_3_G	CDCA_3_gluc	Hepatic_Detox_Products	0	2
CF_15	CF	Chenodeoxycholic_acid_3_G	CDCA_3_gluc	Hepatic_Detox_Products	0	2
Non_CF_1	Non_CF	Chenodeoxycholic_acid_3_G	CDCA_3_gluc	Hepatic_Detox_Products	0	1
Non_CF_2	Non_CF	Chenodeoxycholic_acid_3_G	CDCA_3_gluc	Hepatic_Detox_Products	0	1
Non_CF_3	Non_CF	Chenodeoxycholic_acid_3_G	CDCA_3_gluc	Hepatic_Detox_Products	0	1
Non_CF_4	Non_CF	Chenodeoxycholic_acid_3_G	CDCA_3_gluc	Hepatic_Detox_Products	0	1
Non_CF_5	Non_CF	Chenodeoxycholic_acid_3_G	CDCA_3_gluc	Hepatic_Detox_Products	0	1
Non_CF_6	Non_CF	Chenodeoxycholic_acid_3_G	CDCA_3_gluc	Hepatic_Detox_Products	0	1
Non_CF_7	Non_CF	Chenodeoxycholic_acid_3_G	CDCA_3_gluc	Hepatic_Detox_Products	0	1
Non_CF_8	Non_CF	Chenodeoxycholic_acid_3_G	CDCA_3_gluc	Hepatic_Detox_Products	0	1
Non_CF_9	Non_CF	Chenodeoxycholic_acid_3_G	CDCA_3_gluc	Hepatic_Detox_Products	0	1
Non_CF_10	Non_CF	Chenodeoxycholic_acid_3_G	CDCA_3_gluc	Hepatic_Detox_Products	0	1
Non_CF_11	Non_CF	Chenodeoxycholic_acid_3_G	CDCA_3_gluc	Hepatic_Detox_Products	0	2
Non_CF_12	Non_CF	Chenodeoxycholic_acid_3_G	CDCA_3_gluc	Hepatic_Detox_Products	0	2
Non_CF_13	Non_CF	Chenodeoxycholic_acid_3_G	CDCA_3_gluc	Hepatic_Detox_Products	0	2
Non_CF_14	Non_CF	Chenodeoxycholic_acid_3_G	CDCA_3_gluc	Hepatic_Detox_Products	0	2
Non_CF_15	Non_CF	Chenodeoxycholic_acid_3_G	CDCA_3_gluc	Hepatic_Detox_Products	0	2
CF_1	CF	Chenodeoxycholic_acid_24_G	CDCA_24_gluc	Hepatic_Detox_Products	0.185701	1
CF_2	CF	Chenodeoxycholic_acid_24_G	CDCA_24_gluc	Hepatic_Detox_Products	0.0128458	1
CF_3	CF	Chenodeoxycholic_acid_24_G	CDCA_24_gluc	Hepatic_Detox_Products	0.00553114	1
CF_4	CF	Chenodeoxycholic_acid_24_G	CDCA_24_gluc	Hepatic_Detox_Products	0.338477	1
CF_5	CF	Chenodeoxycholic_acid_24_G	CDCA_24_gluc	Hepatic_Detox_Products	0.512937	1
CF_6	CF	Chenodeoxycholic_acid_24_G	CDCA_24_gluc	Hepatic_Detox_Products	0.00451124	1
CF_7	CF	Chenodeoxycholic_acid_24_G	CDCA_24_gluc	Hepatic_Detox_Products	0.00955755	1
CF_8	CF	Chenodeoxycholic_acid_24_G	CDCA_24_gluc	Hepatic_Detox_Products	0.0110326	1
CF_9	CF	Chenodeoxycholic_acid_24_G	CDCA_24_gluc	Hepatic_Detox_Products	0.00584984	1
CF_10	CF	Chenodeoxycholic_acid_24_G	CDCA_24_gluc	Hepatic_Detox_Products	0.00358873	1
CF_11	CF	Chenodeoxycholic_acid_24_G	CDCA_24_gluc	Hepatic_Detox_Products	0	2
CF_12	CF	Chenodeoxycholic_acid_24_G	CDCA_24_gluc	Hepatic_Detox_Products	0	2
CF_13	CF	Chenodeoxycholic_acid_24_G	CDCA_24_gluc	Hepatic_Detox_Products	0	2
CF_14	CF	Chenodeoxycholic_acid_24_G	CDCA_24_gluc	Hepatic_Detox_Products	0	2
CF_15	CF	Chenodeoxycholic_acid_24_G	CDCA_24_gluc	Hepatic_Detox_Products	0	2
Non_CF_1	Non_CF	Chenodeoxycholic_acid_24_G	CDCA_24_gluc	Hepatic_Detox_Products	0.0518066	1
Non_CF_2	Non_CF	Chenodeoxycholic_acid_24_G	CDCA_24_gluc	Hepatic_Detox_Products	0.049187	1
Non_CF_3	Non_CF	Chenodeoxycholic_acid_24_G	CDCA_24_gluc	Hepatic_Detox_Products	0.00412029	1
Non_CF_4	Non_CF	Chenodeoxycholic_acid_24_G	CDCA_24_gluc	Hepatic_Detox_Products	0.00855456	1
Non_CF_5	Non_CF	Chenodeoxycholic_acid_24_G	CDCA_24_gluc	Hepatic_Detox_Products	0.0158332	1
Non_CF_6	Non_CF	Chenodeoxycholic_acid_24_G	CDCA_24_gluc	Hepatic_Detox_Products	0.00671987	1
Non_CF_7	Non_CF	Chenodeoxycholic_acid_24_G	CDCA_24_gluc	Hepatic_Detox_Products	0.256349	1
Non_CF_8	Non_CF	Chenodeoxycholic_acid_24_G	CDCA_24_gluc	Hepatic_Detox_Products	0.0099504	1
Non_CF_9	Non_CF	Chenodeoxycholic_acid_24_G	CDCA_24_gluc	Hepatic_Detox_Products	0.00711346	1
Non_CF_10	Non_CF	Chenodeoxycholic_acid_24_G	CDCA_24_gluc	Hepatic_Detox_Products	0.00187004	1
Non_CF_11	Non_CF	Chenodeoxycholic_acid_24_G	CDCA_24_gluc	Hepatic_Detox_Products	0	2
Non_CF_12	Non_CF	Chenodeoxycholic_acid_24_G	CDCA_24_gluc	Hepatic_Detox_Products	0	2
Non_CF_13	Non_CF	Chenodeoxycholic_acid_24_G	CDCA_24_gluc	Hepatic_Detox_Products	0	2
Non_CF_14	Non_CF	Chenodeoxycholic_acid_24_G	CDCA_24_gluc	Hepatic_Detox_Products	0	2
Non_CF_15	Non_CF	Chenodeoxycholic_acid_24_G	CDCA_24_gluc	Hepatic_Detox_Products	0	2
CF_1	CF	Deoxycholic_acid_3_G	DCA_3_gluc	Hepatic_Detox_Products	0.280961	1
CF_2	CF	Deoxycholic_acid_3_G	DCA_3_gluc	Hepatic_Detox_Products	0.00983734	1
CF_3	CF	Deoxycholic_acid_3_G	DCA_3_gluc	Hepatic_Detox_Products	0.0259323	1
CF_4	CF	Deoxycholic_acid_3_G	DCA_3_gluc	Hepatic_Detox_Products	0.125187	1
CF_5	CF	Deoxycholic_acid_3_G	DCA_3_gluc	Hepatic_Detox_Products	0.163607	1
CF_6	CF	Deoxycholic_acid_3_G	DCA_3_gluc	Hepatic_Detox_Products	0.0490903	1
CF_7	CF	Deoxycholic_acid_3_G	DCA_3_gluc	Hepatic_Detox_Products	0	1
CF_8	CF	Deoxycholic_acid_3_G	DCA_3_gluc	Hepatic_Detox_Products	0	1
CF_9	CF	Deoxycholic_acid_3_G	DCA_3_gluc	Hepatic_Detox_Products	0	1
CF_10	CF	Deoxycholic_acid_3_G	DCA_3_gluc	Hepatic_Detox_Products	0	1
CF_11	CF	Deoxycholic_acid_3_G	DCA_3_gluc	Hepatic_Detox_Products	0	2
CF_12	CF	Deoxycholic_acid_3_G	DCA_3_gluc	Hepatic_Detox_Products	0	2
CF_13	CF	Deoxycholic_acid_3_G	DCA_3_gluc	Hepatic_Detox_Products	0	2
CF_14	CF	Deoxycholic_acid_3_G	DCA_3_gluc	Hepatic_Detox_Products	0	2
CF_15	CF	Deoxycholic_acid_3_G	DCA_3_gluc	Hepatic_Detox_Products	0	2
Non_CF_1	Non_CF	Deoxycholic_acid_3_G	DCA_3_gluc	Hepatic_Detox_Products	0.0239466	1
Non_CF_2	Non_CF	Deoxycholic_acid_3_G	DCA_3_gluc	Hepatic_Detox_Products	0.0361995	1
Non_CF_3	Non_CF	Deoxycholic_acid_3_G	DCA_3_gluc	Hepatic_Detox_Products	0.0227101	1
Non_CF_4	Non_CF	Deoxycholic_acid_3_G	DCA_3_gluc	Hepatic_Detox_Products	0.0638246	1
Non_CF_5	Non_CF	Deoxycholic_acid_3_G	DCA_3_gluc	Hepatic_Detox_Products	0.0853164	1
Non_CF_6	Non_CF	Deoxycholic_acid_3_G	DCA_3_gluc	Hepatic_Detox_Products	0.015307	1
Non_CF_7	Non_CF	Deoxycholic_acid_3_G	DCA_3_gluc	Hepatic_Detox_Products	0.0720591	1
Non_CF_8	Non_CF	Deoxycholic_acid_3_G	DCA_3_gluc	Hepatic_Detox_Products	0.00446811	1
Non_CF_9	Non_CF	Deoxycholic_acid_3_G	DCA_3_gluc	Hepatic_Detox_Products	0.0130564	1
Non_CF_10	Non_CF	Deoxycholic_acid_3_G	DCA_3_gluc	Hepatic_Detox_Products	0.0201508	1
Non_CF_11	Non_CF	Deoxycholic_acid_3_G	DCA_3_gluc	Hepatic_Detox_Products	0	2
Non_CF_12	Non_CF	Deoxycholic_acid_3_G	DCA_3_gluc	Hepatic_Detox_Products	0	2
Non_CF_13	Non_CF	Deoxycholic_acid_3_G	DCA_3_gluc	Hepatic_Detox_Products	0	2
Non_CF_14	Non_CF	Deoxycholic_acid_3_G	DCA_3_gluc	Hepatic_Detox_Products	0	2
Non_CF_15	Non_CF	Deoxycholic_acid_3_G	DCA_3_gluc	Hepatic_Detox_Products	0	2
CF_1	CF	Deoxycholic_acid_24_G	DCA_24_gluc	Hepatic_Detox_Products	3.4233	1
CF_2	CF	Deoxycholic_acid_24_G	DCA_24_gluc	Hepatic_Detox_Products	0.10383	1
CF_3	CF	Deoxycholic_acid_24_G	DCA_24_gluc	Hepatic_Detox_Products	0.774524	1
CF_4	CF	Deoxycholic_acid_24_G	DCA_24_gluc	Hepatic_Detox_Products	0	1
CF_5	CF	Deoxycholic_acid_24_G	DCA_24_gluc	Hepatic_Detox_Products	2.06571	1
CF_6	CF	Deoxycholic_acid_24_G	DCA_24_gluc	Hepatic_Detox_Products	0.430859	1
CF_7	CF	Deoxycholic_acid_24_G	DCA_24_gluc	Hepatic_Detox_Products	0	1
CF_8	CF	Deoxycholic_acid_24_G	DCA_24_gluc	Hepatic_Detox_Products	0	1
CF_9	CF	Deoxycholic_acid_24_G	DCA_24_gluc	Hepatic_Detox_Products	0	1
CF_10	CF	Deoxycholic_acid_24_G	DCA_24_gluc	Hepatic_Detox_Products	0	1
CF_11	CF	Deoxycholic_acid_24_G	DCA_24_gluc	Hepatic_Detox_Products	0	2
CF_12	CF	Deoxycholic_acid_24_G	DCA_24_gluc	Hepatic_Detox_Products	0	2
CF_13	CF	Deoxycholic_acid_24_G	DCA_24_gluc	Hepatic_Detox_Products	0	2
CF_14	CF	Deoxycholic_acid_24_G	DCA_24_gluc	Hepatic_Detox_Products	0	2
CF_15	CF	Deoxycholic_acid_24_G	DCA_24_gluc	Hepatic_Detox_Products	0	2
Non_CF_1	Non_CF	Deoxycholic_acid_24_G	DCA_24_gluc	Hepatic_Detox_Products	0	1
Non_CF_2	Non_CF	Deoxycholic_acid_24_G	DCA_24_gluc	Hepatic_Detox_Products	0.345819	1
Non_CF_3	Non_CF	Deoxycholic_acid_24_G	DCA_24_gluc	Hepatic_Detox_Products	0	1
Non_CF_4	Non_CF	Deoxycholic_acid_24_G	DCA_24_gluc	Hepatic_Detox_Products	0	1
Non_CF_5	Non_CF	Deoxycholic_acid_24_G	DCA_24_gluc	Hepatic_Detox_Products	0	1
Non_CF_6	Non_CF	Deoxycholic_acid_24_G	DCA_24_gluc	Hepatic_Detox_Products	0	1
Non_CF_7	Non_CF	Deoxycholic_acid_24_G	DCA_24_gluc	Hepatic_Detox_Products	0	1
Non_CF_8	Non_CF	Deoxycholic_acid_24_G	DCA_24_gluc	Hepatic_Detox_Products	0	1
Non_CF_9	Non_CF	Deoxycholic_acid_24_G	DCA_24_gluc	Hepatic_Detox_Products	0	1
Non_CF_10	Non_CF	Deoxycholic_acid_24_G	DCA_24_gluc	Hepatic_Detox_Products	0	1
Non_CF_11	Non_CF	Deoxycholic_acid_24_G	DCA_24_gluc	Hepatic_Detox_Products	0	2
Non_CF_12	Non_CF	Deoxycholic_acid_24_G	DCA_24_gluc	Hepatic_Detox_Products	0	2
Non_CF_13	Non_CF	Deoxycholic_acid_24_G	DCA_24_gluc	Hepatic_Detox_Products	0	2
Non_CF_14	Non_CF	Deoxycholic_acid_24_G	DCA_24_gluc	Hepatic_Detox_Products	0	2
Non_CF_15	Non_CF	Deoxycholic_acid_24_G	DCA_24_gluc	Hepatic_Detox_Products	0	2
CF_1	CF	Lithocholic_acid_3_G	LCA_3_gluc	Hepatic_Detox_Products	0.0568775	1
CF_2	CF	Lithocholic_acid_3_G	LCA_3_gluc	Hepatic_Detox_Products	0.0692682	1
CF_3	CF	Lithocholic_acid_3_G	LCA_3_gluc	Hepatic_Detox_Products	0.0356414	1
CF_4	CF	Lithocholic_acid_3_G	LCA_3_gluc	Hepatic_Detox_Products	0.0392411	1
CF_5	CF	Lithocholic_acid_3_G	LCA_3_gluc	Hepatic_Detox_Products	0.0275615	1
CF_6	CF	Lithocholic_acid_3_G	LCA_3_gluc	Hepatic_Detox_Products	0.0177092	1
CF_7	CF	Lithocholic_acid_3_G	LCA_3_gluc	Hepatic_Detox_Products	0.0187262	1
CF_8	CF	Lithocholic_acid_3_G	LCA_3_gluc	Hepatic_Detox_Products	0.0203561	1
CF_9	CF	Lithocholic_acid_3_G	LCA_3_gluc	Hepatic_Detox_Products	0.02328	1
CF_10	CF	Lithocholic_acid_3_G	LCA_3_gluc	Hepatic_Detox_Products	0.0212266	1
CF_11	CF	Lithocholic_acid_3_G	LCA_3_gluc	Hepatic_Detox_Products	0.0811227	2
CF_12	CF	Lithocholic_acid_3_G	LCA_3_gluc	Hepatic_Detox_Products	0.0955572	2
CF_13	CF	Lithocholic_acid_3_G	LCA_3_gluc	Hepatic_Detox_Products	0.0625901	2
CF_14	CF	Lithocholic_acid_3_G	LCA_3_gluc	Hepatic_Detox_Products	0.08449	2
CF_15	CF	Lithocholic_acid_3_G	LCA_3_gluc	Hepatic_Detox_Products	0.0564991	2
Non_CF_1	Non_CF	Lithocholic_acid_3_G	LCA_3_gluc	Hepatic_Detox_Products	0.00720232	1
Non_CF_2	Non_CF	Lithocholic_acid_3_G	LCA_3_gluc	Hepatic_Detox_Products	0.0387528	1
Non_CF_3	Non_CF	Lithocholic_acid_3_G	LCA_3_gluc	Hepatic_Detox_Products	0.0261345	1
Non_CF_4	Non_CF	Lithocholic_acid_3_G	LCA_3_gluc	Hepatic_Detox_Products	0.0163889	1
Non_CF_5	Non_CF	Lithocholic_acid_3_G	LCA_3_gluc	Hepatic_Detox_Products	0.0772145	1
Non_CF_6	Non_CF	Lithocholic_acid_3_G	LCA_3_gluc	Hepatic_Detox_Products	0.0221296	1
Non_CF_7	Non_CF	Lithocholic_acid_3_G	LCA_3_gluc	Hepatic_Detox_Products	0.0136376	1
Non_CF_8	Non_CF	Lithocholic_acid_3_G	LCA_3_gluc	Hepatic_Detox_Products	0.0164049	1
Non_CF_9	Non_CF	Lithocholic_acid_3_G	LCA_3_gluc	Hepatic_Detox_Products	0.00566123	1
Non_CF_10	Non_CF	Lithocholic_acid_3_G	LCA_3_gluc	Hepatic_Detox_Products	0.0215323	1
Non_CF_11	Non_CF	Lithocholic_acid_3_G	LCA_3_gluc	Hepatic_Detox_Products	0.0672639	2
Non_CF_12	Non_CF	Lithocholic_acid_3_G	LCA_3_gluc	Hepatic_Detox_Products	0.0838931	2
Non_CF_13	Non_CF	Lithocholic_acid_3_G	LCA_3_gluc	Hepatic_Detox_Products	0.0757265	2
Non_CF_14	Non_CF	Lithocholic_acid_3_G	LCA_3_gluc	Hepatic_Detox_Products	0.0454483	2
Non_CF_15	Non_CF	Lithocholic_acid_3_G	LCA_3_gluc	Hepatic_Detox_Products	0.0424224	2
CF_1	CF	Lithocholic_acid_24_G	LCA_24_gluc	Hepatic_Detox_Products	0	1
CF_2	CF	Lithocholic_acid_24_G	LCA_24_gluc	Hepatic_Detox_Products	0	1
CF_3	CF	Lithocholic_acid_24_G	LCA_24_gluc	Hepatic_Detox_Products	0	1
CF_4	CF	Lithocholic_acid_24_G	LCA_24_gluc	Hepatic_Detox_Products	0	1
CF_5	CF	Lithocholic_acid_24_G	LCA_24_gluc	Hepatic_Detox_Products	0	1
CF_6	CF	Lithocholic_acid_24_G	LCA_24_gluc	Hepatic_Detox_Products	0	1
CF_7	CF	Lithocholic_acid_24_G	LCA_24_gluc	Hepatic_Detox_Products	0	1
CF_8	CF	Lithocholic_acid_24_G	LCA_24_gluc	Hepatic_Detox_Products	0	1
CF_9	CF	Lithocholic_acid_24_G	LCA_24_gluc	Hepatic_Detox_Products	0	1
CF_10	CF	Lithocholic_acid_24_G	LCA_24_gluc	Hepatic_Detox_Products	0	1
CF_11	CF	Lithocholic_acid_24_G	LCA_24_gluc	Hepatic_Detox_Products	0	2
CF_12	CF	Lithocholic_acid_24_G	LCA_24_gluc	Hepatic_Detox_Products	0	2
CF_13	CF	Lithocholic_acid_24_G	LCA_24_gluc	Hepatic_Detox_Products	0	2
CF_14	CF	Lithocholic_acid_24_G	LCA_24_gluc	Hepatic_Detox_Products	0	2
CF_15	CF	Lithocholic_acid_24_G	LCA_24_gluc	Hepatic_Detox_Products	0	2
Non_CF_1	Non_CF	Lithocholic_acid_24_G	LCA_24_gluc	Hepatic_Detox_Products	0	1
Non_CF_2	Non_CF	Lithocholic_acid_24_G	LCA_24_gluc	Hepatic_Detox_Products	0	1
Non_CF_3	Non_CF	Lithocholic_acid_24_G	LCA_24_gluc	Hepatic_Detox_Products	0	1
Non_CF_4	Non_CF	Lithocholic_acid_24_G	LCA_24_gluc	Hepatic_Detox_Products	0	1
Non_CF_5	Non_CF	Lithocholic_acid_24_G	LCA_24_gluc	Hepatic_Detox_Products	0	1
Non_CF_6	Non_CF	Lithocholic_acid_24_G	LCA_24_gluc	Hepatic_Detox_Products	0	1
Non_CF_7	Non_CF	Lithocholic_acid_24_G	LCA_24_gluc	Hepatic_Detox_Products	0	1
Non_CF_8	Non_CF	Lithocholic_acid_24_G	LCA_24_gluc	Hepatic_Detox_Products	0	1
Non_CF_9	Non_CF	Lithocholic_acid_24_G	LCA_24_gluc	Hepatic_Detox_Products	0	1
Non_CF_10	Non_CF	Lithocholic_acid_24_G	LCA_24_gluc	Hepatic_Detox_Products	0	1
Non_CF_11	Non_CF	Lithocholic_acid_24_G	LCA_24_gluc	Hepatic_Detox_Products	0	2
Non_CF_12	Non_CF	Lithocholic_acid_24_G	LCA_24_gluc	Hepatic_Detox_Products	0	2
Non_CF_13	Non_CF	Lithocholic_acid_24_G	LCA_24_gluc	Hepatic_Detox_Products	0	2
Non_CF_14	Non_CF	Lithocholic_acid_24_G	LCA_24_gluc	Hepatic_Detox_Products	0	2
Non_CF_15	Non_CF	Lithocholic_acid_24_G	LCA_24_gluc	Hepatic_Detox_Products	0	2
CF_1	CF	Hyocholic_acid_3_S	hyo_CA_3_SO4	Hepatic_Detox_Products	72.012	1
CF_2	CF	Hyocholic_acid_3_S	hyo_CA_3_SO4	Hepatic_Detox_Products	4.95006	1
CF_3	CF	Hyocholic_acid_3_S	hyo_CA_3_SO4	Hepatic_Detox_Products	1.96173	1
CF_4	CF	Hyocholic_acid_3_S	hyo_CA_3_SO4	Hepatic_Detox_Products	0.385277	1
CF_5	CF	Hyocholic_acid_3_S	hyo_CA_3_SO4	Hepatic_Detox_Products	0.422745	1
CF_6	CF	Hyocholic_acid_3_S	hyo_CA_3_SO4	Hepatic_Detox_Products	0.728951	1
CF_7	CF	Hyocholic_acid_3_S	hyo_CA_3_SO4	Hepatic_Detox_Products	1.80423	1
CF_8	CF	Hyocholic_acid_3_S	hyo_CA_3_SO4	Hepatic_Detox_Products	0.285325	1
CF_9	CF	Hyocholic_acid_3_S	hyo_CA_3_SO4	Hepatic_Detox_Products	0.723688	1
CF_10	CF	Hyocholic_acid_3_S	hyo_CA_3_SO4	Hepatic_Detox_Products	1.5289	1
CF_11	CF	Hyocholic_acid_3_S	hyo_CA_3_SO4	Hepatic_Detox_Products	2.66088	2
CF_12	CF	Hyocholic_acid_3_S	hyo_CA_3_SO4	Hepatic_Detox_Products	1.29798	2
CF_13	CF	Hyocholic_acid_3_S	hyo_CA_3_SO4	Hepatic_Detox_Products	1.26731	2
CF_14	CF	Hyocholic_acid_3_S	hyo_CA_3_SO4	Hepatic_Detox_Products	0.447403	2
CF_15	CF	Hyocholic_acid_3_S	hyo_CA_3_SO4	Hepatic_Detox_Products	0.943078	2
Non_CF_1	Non_CF	Hyocholic_acid_3_S	hyo_CA_3_SO4	Hepatic_Detox_Products	0.405173	1
Non_CF_2	Non_CF	Hyocholic_acid_3_S	hyo_CA_3_SO4	Hepatic_Detox_Products	62.7255	1
Non_CF_3	Non_CF	Hyocholic_acid_3_S	hyo_CA_3_SO4	Hepatic_Detox_Products	150.844	1
Non_CF_4	Non_CF	Hyocholic_acid_3_S	hyo_CA_3_SO4	Hepatic_Detox_Products	1.34086	1
Non_CF_5	Non_CF	Hyocholic_acid_3_S	hyo_CA_3_SO4	Hepatic_Detox_Products	124.492	1
Non_CF_6	Non_CF	Hyocholic_acid_3_S	hyo_CA_3_SO4	Hepatic_Detox_Products	146.023	1
Non_CF_7	Non_CF	Hyocholic_acid_3_S	hyo_CA_3_SO4	Hepatic_Detox_Products	1.58382	1
Non_CF_8	Non_CF	Hyocholic_acid_3_S	hyo_CA_3_SO4	Hepatic_Detox_Products	2.67124	1
Non_CF_9	Non_CF	Hyocholic_acid_3_S	hyo_CA_3_SO4	Hepatic_Detox_Products	0.275967	1
Non_CF_10	Non_CF	Hyocholic_acid_3_S	hyo_CA_3_SO4	Hepatic_Detox_Products	0.0980026	1
Non_CF_11	Non_CF	Hyocholic_acid_3_S	hyo_CA_3_SO4	Hepatic_Detox_Products	0.677043	2
Non_CF_12	Non_CF	Hyocholic_acid_3_S	hyo_CA_3_SO4	Hepatic_Detox_Products	0.356109	2
Non_CF_13	Non_CF	Hyocholic_acid_3_S	hyo_CA_3_SO4	Hepatic_Detox_Products	1.95772	2
Non_CF_14	Non_CF	Hyocholic_acid_3_S	hyo_CA_3_SO4	Hepatic_Detox_Products	0.987572	2
Non_CF_15	Non_CF	Hyocholic_acid_3_S	hyo_CA_3_SO4	Hepatic_Detox_Products	1.35789	2
CF_1	CF	Allocholic_acid_3_S	allo_CA_3_SO4	Hepatic_Detox_Products	184.553	1
CF_2	CF	Allocholic_acid_3_S	allo_CA_3_SO4	Hepatic_Detox_Products	0.176975	1
CF_3	CF	Allocholic_acid_3_S	allo_CA_3_SO4	Hepatic_Detox_Products	63.4095	1
CF_4	CF	Allocholic_acid_3_S	allo_CA_3_SO4	Hepatic_Detox_Products	10.5525	1
CF_5	CF	Allocholic_acid_3_S	allo_CA_3_SO4	Hepatic_Detox_Products	160.768	1
CF_6	CF	Allocholic_acid_3_S	allo_CA_3_SO4	Hepatic_Detox_Products	0.0594524	1
CF_7	CF	Allocholic_acid_3_S	allo_CA_3_SO4	Hepatic_Detox_Products	358.811	1
CF_8	CF	Allocholic_acid_3_S	allo_CA_3_SO4	Hepatic_Detox_Products	27.5506	1
CF_9	CF	Allocholic_acid_3_S	allo_CA_3_SO4	Hepatic_Detox_Products	0.402994	1
CF_10	CF	Allocholic_acid_3_S	allo_CA_3_SO4	Hepatic_Detox_Products	33.6158	1
CF_11	CF	Allocholic_acid_3_S	allo_CA_3_SO4	Hepatic_Detox_Products	362.857	2
CF_12	CF	Allocholic_acid_3_S	allo_CA_3_SO4	Hepatic_Detox_Products	268.441	2
CF_13	CF	Allocholic_acid_3_S	allo_CA_3_SO4	Hepatic_Detox_Products	147.852	2
CF_14	CF	Allocholic_acid_3_S	allo_CA_3_SO4	Hepatic_Detox_Products	47.8409	2
CF_15	CF	Allocholic_acid_3_S	allo_CA_3_SO4	Hepatic_Detox_Products	270.236	2
Non_CF_1	Non_CF	Allocholic_acid_3_S	allo_CA_3_SO4	Hepatic_Detox_Products	49.9833	1
Non_CF_2	Non_CF	Allocholic_acid_3_S	allo_CA_3_SO4	Hepatic_Detox_Products	139.673	1
Non_CF_3	Non_CF	Allocholic_acid_3_S	allo_CA_3_SO4	Hepatic_Detox_Products	59.448	1
Non_CF_4	Non_CF	Allocholic_acid_3_S	allo_CA_3_SO4	Hepatic_Detox_Products	174.917	1
Non_CF_5	Non_CF	Allocholic_acid_3_S	allo_CA_3_SO4	Hepatic_Detox_Products	1.02784	1
Non_CF_6	Non_CF	Allocholic_acid_3_S	allo_CA_3_SO4	Hepatic_Detox_Products	51.3426	1
Non_CF_7	Non_CF	Allocholic_acid_3_S	allo_CA_3_SO4	Hepatic_Detox_Products	54.6889	1
Non_CF_8	Non_CF	Allocholic_acid_3_S	allo_CA_3_SO4	Hepatic_Detox_Products	76.4326	1
Non_CF_9	Non_CF	Allocholic_acid_3_S	allo_CA_3_SO4	Hepatic_Detox_Products	0.667972	1
Non_CF_10	Non_CF	Allocholic_acid_3_S	allo_CA_3_SO4	Hepatic_Detox_Products	0.28767	1
Non_CF_11	Non_CF	Allocholic_acid_3_S	allo_CA_3_SO4	Hepatic_Detox_Products	386.843	2
Non_CF_12	Non_CF	Allocholic_acid_3_S	allo_CA_3_SO4	Hepatic_Detox_Products	41.5262	2
Non_CF_13	Non_CF	Allocholic_acid_3_S	allo_CA_3_SO4	Hepatic_Detox_Products	239.523	2
Non_CF_14	Non_CF	Allocholic_acid_3_S	allo_CA_3_SO4	Hepatic_Detox_Products	201.321	2
Non_CF_15	Non_CF	Allocholic_acid_3_S	allo_CA_3_SO4	Hepatic_Detox_Products	82.602	2
CF_1	CF	Cholic_acid_3_S	CA_3_SO4	Hepatic_Detox_Products	775.543	1
CF_2	CF	Cholic_acid_3_S	CA_3_SO4	Hepatic_Detox_Products	0.0853787	1
CF_3	CF	Cholic_acid_3_S	CA_3_SO4	Hepatic_Detox_Products	626.737	1
CF_4	CF	Cholic_acid_3_S	CA_3_SO4	Hepatic_Detox_Products	12.3747	1
CF_5	CF	Cholic_acid_3_S	CA_3_SO4	Hepatic_Detox_Products	0.604322	1
CF_6	CF	Cholic_acid_3_S	CA_3_SO4	Hepatic_Detox_Products	496.261	1
CF_7	CF	Cholic_acid_3_S	CA_3_SO4	Hepatic_Detox_Products	3.5815	1
CF_8	CF	Cholic_acid_3_S	CA_3_SO4	Hepatic_Detox_Products	16.592	1
CF_9	CF	Cholic_acid_3_S	CA_3_SO4	Hepatic_Detox_Products	0.692965	1
CF_10	CF	Cholic_acid_3_S	CA_3_SO4	Hepatic_Detox_Products	191.678	1
CF_11	CF	Cholic_acid_3_S	CA_3_SO4	Hepatic_Detox_Products	1172.08	2
CF_12	CF	Cholic_acid_3_S	CA_3_SO4	Hepatic_Detox_Products	810.433	2
CF_13	CF	Cholic_acid_3_S	CA_3_SO4	Hepatic_Detox_Products	300.563	2
CF_14	CF	Cholic_acid_3_S	CA_3_SO4	Hepatic_Detox_Products	0.652622	2
CF_15	CF	Cholic_acid_3_S	CA_3_SO4	Hepatic_Detox_Products	489.42	2
Non_CF_1	Non_CF	Cholic_acid_3_S	CA_3_SO4	Hepatic_Detox_Products	1.42286	1
Non_CF_2	Non_CF	Cholic_acid_3_S	CA_3_SO4	Hepatic_Detox_Products	66.0112	1
Non_CF_3	Non_CF	Cholic_acid_3_S	CA_3_SO4	Hepatic_Detox_Products	133.911	1
Non_CF_4	Non_CF	Cholic_acid_3_S	CA_3_SO4	Hepatic_Detox_Products	496.517	1
Non_CF_5	Non_CF	Cholic_acid_3_S	CA_3_SO4	Hepatic_Detox_Products	3.39745	1
Non_CF_6	Non_CF	Cholic_acid_3_S	CA_3_SO4	Hepatic_Detox_Products	55.6094	1
Non_CF_7	Non_CF	Cholic_acid_3_S	CA_3_SO4	Hepatic_Detox_Products	91.6276	1
Non_CF_8	Non_CF	Cholic_acid_3_S	CA_3_SO4	Hepatic_Detox_Products	0.336336	1
Non_CF_9	Non_CF	Cholic_acid_3_S	CA_3_SO4	Hepatic_Detox_Products	1.49689	1
Non_CF_10	Non_CF	Cholic_acid_3_S	CA_3_SO4	Hepatic_Detox_Products	0.161315	1
Non_CF_11	Non_CF	Cholic_acid_3_S	CA_3_SO4	Hepatic_Detox_Products	2.68745	2
Non_CF_12	Non_CF	Cholic_acid_3_S	CA_3_SO4	Hepatic_Detox_Products	364.322	2
Non_CF_13	Non_CF	Cholic_acid_3_S	CA_3_SO4	Hepatic_Detox_Products	1.35754	2
Non_CF_14	Non_CF	Cholic_acid_3_S	CA_3_SO4	Hepatic_Detox_Products	13.8887	2
Non_CF_15	Non_CF	Cholic_acid_3_S	CA_3_SO4	Hepatic_Detox_Products	2.18717	2
CF_1	CF	Ursodeoxycholic_acid_3_S	UDCA_3_SO4	Hepatic_Detox_Products	0.112885	1
CF_2	CF	Ursodeoxycholic_acid_3_S	UDCA_3_SO4	Hepatic_Detox_Products	177.871	1
CF_3	CF	Ursodeoxycholic_acid_3_S	UDCA_3_SO4	Hepatic_Detox_Products	0.107316	1
CF_4	CF	Ursodeoxycholic_acid_3_S	UDCA_3_SO4	Hepatic_Detox_Products	0.1006	1
CF_5	CF	Ursodeoxycholic_acid_3_S	UDCA_3_SO4	Hepatic_Detox_Products	0.0114895	1
CF_6	CF	Ursodeoxycholic_acid_3_S	UDCA_3_SO4	Hepatic_Detox_Products	0.351243	1
CF_7	CF	Ursodeoxycholic_acid_3_S	UDCA_3_SO4	Hepatic_Detox_Products	2.28451	1
CF_8	CF	Ursodeoxycholic_acid_3_S	UDCA_3_SO4	Hepatic_Detox_Products	0.133715	1
CF_9	CF	Ursodeoxycholic_acid_3_S	UDCA_3_SO4	Hepatic_Detox_Products	12.3393	1
CF_10	CF	Ursodeoxycholic_acid_3_S	UDCA_3_SO4	Hepatic_Detox_Products	7.4312	1
CF_11	CF	Ursodeoxycholic_acid_3_S	UDCA_3_SO4	Hepatic_Detox_Products	1.54936	2
CF_12	CF	Ursodeoxycholic_acid_3_S	UDCA_3_SO4	Hepatic_Detox_Products	2.81901	2
CF_13	CF	Ursodeoxycholic_acid_3_S	UDCA_3_SO4	Hepatic_Detox_Products	2.19501	2
CF_14	CF	Ursodeoxycholic_acid_3_S	UDCA_3_SO4	Hepatic_Detox_Products	1.76895	2
CF_15	CF	Ursodeoxycholic_acid_3_S	UDCA_3_SO4	Hepatic_Detox_Products	4.7218	2
Non_CF_1	Non_CF	Ursodeoxycholic_acid_3_S	UDCA_3_SO4	Hepatic_Detox_Products	0.39121	1
Non_CF_2	Non_CF	Ursodeoxycholic_acid_3_S	UDCA_3_SO4	Hepatic_Detox_Products	1.19276	1
Non_CF_3	Non_CF	Ursodeoxycholic_acid_3_S	UDCA_3_SO4	Hepatic_Detox_Products	1.80431	1
Non_CF_4	Non_CF	Ursodeoxycholic_acid_3_S	UDCA_3_SO4	Hepatic_Detox_Products	7.98361	1
Non_CF_5	Non_CF	Ursodeoxycholic_acid_3_S	UDCA_3_SO4	Hepatic_Detox_Products	0.0857301	1
Non_CF_6	Non_CF	Ursodeoxycholic_acid_3_S	UDCA_3_SO4	Hepatic_Detox_Products	1.58104	1
Non_CF_7	Non_CF	Ursodeoxycholic_acid_3_S	UDCA_3_SO4	Hepatic_Detox_Products	0.0958106	1
Non_CF_8	Non_CF	Ursodeoxycholic_acid_3_S	UDCA_3_SO4	Hepatic_Detox_Products	0.120315	1
Non_CF_9	Non_CF	Ursodeoxycholic_acid_3_S	UDCA_3_SO4	Hepatic_Detox_Products	0.935001	1
Non_CF_10	Non_CF	Ursodeoxycholic_acid_3_S	UDCA_3_SO4	Hepatic_Detox_Products	0.0205622	1
Non_CF_11	Non_CF	Ursodeoxycholic_acid_3_S	UDCA_3_SO4	Hepatic_Detox_Products	2.03159	2
Non_CF_12	Non_CF	Ursodeoxycholic_acid_3_S	UDCA_3_SO4	Hepatic_Detox_Products	1.75578	2
Non_CF_13	Non_CF	Ursodeoxycholic_acid_3_S	UDCA_3_SO4	Hepatic_Detox_Products	1.79072	2
Non_CF_14	Non_CF	Ursodeoxycholic_acid_3_S	UDCA_3_SO4	Hepatic_Detox_Products	2.70637	2
Non_CF_15	Non_CF	Ursodeoxycholic_acid_3_S	UDCA_3_SO4	Hepatic_Detox_Products	1.68703	2
CF_1	CF	Hyodeoxycholic_acid_3_S	hyo_DCA_3_SO4	Hepatic_Detox_Products	10.1854	1
CF_2	CF	Hyodeoxycholic_acid_3_S	hyo_DCA_3_SO4	Hepatic_Detox_Products	995.279	1
CF_3	CF	Hyodeoxycholic_acid_3_S	hyo_DCA_3_SO4	Hepatic_Detox_Products	1.67311	1
CF_4	CF	Hyodeoxycholic_acid_3_S	hyo_DCA_3_SO4	Hepatic_Detox_Products	3.50006	1
CF_5	CF	Hyodeoxycholic_acid_3_S	hyo_DCA_3_SO4	Hepatic_Detox_Products	0.390323	1
CF_6	CF	Hyodeoxycholic_acid_3_S	hyo_DCA_3_SO4	Hepatic_Detox_Products	0.463353	1
CF_7	CF	Hyodeoxycholic_acid_3_S	hyo_DCA_3_SO4	Hepatic_Detox_Products	6.99525	1
CF_8	CF	Hyodeoxycholic_acid_3_S	hyo_DCA_3_SO4	Hepatic_Detox_Products	0.0940266	1
CF_9	CF	Hyodeoxycholic_acid_3_S	hyo_DCA_3_SO4	Hepatic_Detox_Products	1.97028	1
CF_10	CF	Hyodeoxycholic_acid_3_S	hyo_DCA_3_SO4	Hepatic_Detox_Products	383.798	1
CF_11	CF	Hyodeoxycholic_acid_3_S	hyo_DCA_3_SO4	Hepatic_Detox_Products	32.6106	2
CF_12	CF	Hyodeoxycholic_acid_3_S	hyo_DCA_3_SO4	Hepatic_Detox_Products	30.0515	2
CF_13	CF	Hyodeoxycholic_acid_3_S	hyo_DCA_3_SO4	Hepatic_Detox_Products	11.3495	2
CF_14	CF	Hyodeoxycholic_acid_3_S	hyo_DCA_3_SO4	Hepatic_Detox_Products	8.14994	2
CF_15	CF	Hyodeoxycholic_acid_3_S	hyo_DCA_3_SO4	Hepatic_Detox_Products	22.9458	2
Non_CF_1	Non_CF	Hyodeoxycholic_acid_3_S	hyo_DCA_3_SO4	Hepatic_Detox_Products	3.8902	1
Non_CF_2	Non_CF	Hyodeoxycholic_acid_3_S	hyo_DCA_3_SO4	Hepatic_Detox_Products	17.4628	1
Non_CF_3	Non_CF	Hyodeoxycholic_acid_3_S	hyo_DCA_3_SO4	Hepatic_Detox_Products	161.078	1
Non_CF_4	Non_CF	Hyodeoxycholic_acid_3_S	hyo_DCA_3_SO4	Hepatic_Detox_Products	291.775	1
Non_CF_5	Non_CF	Hyodeoxycholic_acid_3_S	hyo_DCA_3_SO4	Hepatic_Detox_Products	2.63677	1
Non_CF_6	Non_CF	Hyodeoxycholic_acid_3_S	hyo_DCA_3_SO4	Hepatic_Detox_Products	106.753	1
Non_CF_7	Non_CF	Hyodeoxycholic_acid_3_S	hyo_DCA_3_SO4	Hepatic_Detox_Products	1.5616	1
Non_CF_8	Non_CF	Hyodeoxycholic_acid_3_S	hyo_DCA_3_SO4	Hepatic_Detox_Products	0.32436	1
Non_CF_9	Non_CF	Hyodeoxycholic_acid_3_S	hyo_DCA_3_SO4	Hepatic_Detox_Products	3.90472	1
Non_CF_10	Non_CF	Hyodeoxycholic_acid_3_S	hyo_DCA_3_SO4	Hepatic_Detox_Products	0.0103786	1
Non_CF_11	Non_CF	Hyodeoxycholic_acid_3_S	hyo_DCA_3_SO4	Hepatic_Detox_Products	15.0775	2
Non_CF_12	Non_CF	Hyodeoxycholic_acid_3_S	hyo_DCA_3_SO4	Hepatic_Detox_Products	9.21072	2
Non_CF_13	Non_CF	Hyodeoxycholic_acid_3_S	hyo_DCA_3_SO4	Hepatic_Detox_Products	17.0139	2
Non_CF_14	Non_CF	Hyodeoxycholic_acid_3_S	hyo_DCA_3_SO4	Hepatic_Detox_Products	17.0604	2
Non_CF_15	Non_CF	Hyodeoxycholic_acid_3_S	hyo_DCA_3_SO4	Hepatic_Detox_Products	26.2961	2
CF_1	CF	Chenodeoxycholic_acid_3_S	CDCA_3_SO4	Hepatic_Detox_Products	16.6571	1
CF_2	CF	Chenodeoxycholic_acid_3_S	CDCA_3_SO4	Hepatic_Detox_Products	129.227	1
CF_3	CF	Chenodeoxycholic_acid_3_S	CDCA_3_SO4	Hepatic_Detox_Products	0.0119546	1
CF_4	CF	Chenodeoxycholic_acid_3_S	CDCA_3_SO4	Hepatic_Detox_Products	217.249	1
CF_5	CF	Chenodeoxycholic_acid_3_S	CDCA_3_SO4	Hepatic_Detox_Products	0.0591306	1
CF_6	CF	Chenodeoxycholic_acid_3_S	CDCA_3_SO4	Hepatic_Detox_Products	0.00600541	1
CF_7	CF	Chenodeoxycholic_acid_3_S	CDCA_3_SO4	Hepatic_Detox_Products	0.807963	1
CF_8	CF	Chenodeoxycholic_acid_3_S	CDCA_3_SO4	Hepatic_Detox_Products	0.0311875	1
CF_9	CF	Chenodeoxycholic_acid_3_S	CDCA_3_SO4	Hepatic_Detox_Products	0.00907583	1
CF_10	CF	Chenodeoxycholic_acid_3_S	CDCA_3_SO4	Hepatic_Detox_Products	379.551	1
CF_11	CF	Chenodeoxycholic_acid_3_S	CDCA_3_SO4	Hepatic_Detox_Products	12.4793	2
CF_12	CF	Chenodeoxycholic_acid_3_S	CDCA_3_SO4	Hepatic_Detox_Products	15.1245	2
CF_13	CF	Chenodeoxycholic_acid_3_S	CDCA_3_SO4	Hepatic_Detox_Products	19.5901	2
CF_14	CF	Chenodeoxycholic_acid_3_S	CDCA_3_SO4	Hepatic_Detox_Products	19.4832	2
CF_15	CF	Chenodeoxycholic_acid_3_S	CDCA_3_SO4	Hepatic_Detox_Products	26.6427	2
Non_CF_1	Non_CF	Chenodeoxycholic_acid_3_S	CDCA_3_SO4	Hepatic_Detox_Products	0.489392	1
Non_CF_2	Non_CF	Chenodeoxycholic_acid_3_S	CDCA_3_SO4	Hepatic_Detox_Products	188.947	1
Non_CF_3	Non_CF	Chenodeoxycholic_acid_3_S	CDCA_3_SO4	Hepatic_Detox_Products	264.56	1
Non_CF_4	Non_CF	Chenodeoxycholic_acid_3_S	CDCA_3_SO4	Hepatic_Detox_Products	561.021	1
Non_CF_5	Non_CF	Chenodeoxycholic_acid_3_S	CDCA_3_SO4	Hepatic_Detox_Products	2.86204	1
Non_CF_6	Non_CF	Chenodeoxycholic_acid_3_S	CDCA_3_SO4	Hepatic_Detox_Products	151.671	1
Non_CF_7	Non_CF	Chenodeoxycholic_acid_3_S	CDCA_3_SO4	Hepatic_Detox_Products	366.14	1
Non_CF_8	Non_CF	Chenodeoxycholic_acid_3_S	CDCA_3_SO4	Hepatic_Detox_Products	0	1
Non_CF_9	Non_CF	Chenodeoxycholic_acid_3_S	CDCA_3_SO4	Hepatic_Detox_Products	0.100087	1
Non_CF_10	Non_CF	Chenodeoxycholic_acid_3_S	CDCA_3_SO4	Hepatic_Detox_Products	0.0470157	1
Non_CF_11	Non_CF	Chenodeoxycholic_acid_3_S	CDCA_3_SO4	Hepatic_Detox_Products	42.3219	2
Non_CF_12	Non_CF	Chenodeoxycholic_acid_3_S	CDCA_3_SO4	Hepatic_Detox_Products	0.0912415	2
Non_CF_13	Non_CF	Chenodeoxycholic_acid_3_S	CDCA_3_SO4	Hepatic_Detox_Products	35.2595	2
Non_CF_14	Non_CF	Chenodeoxycholic_acid_3_S	CDCA_3_SO4	Hepatic_Detox_Products	11.787	2
Non_CF_15	Non_CF	Chenodeoxycholic_acid_3_S	CDCA_3_SO4	Hepatic_Detox_Products	1.8167	2
CF_1	CF	Deoxycholic_acid_3_S	DCA_3_SO4	Hepatic_Detox_Products	1.05256	1
CF_2	CF	Deoxycholic_acid_3_S	DCA_3_SO4	Hepatic_Detox_Products	29.6872	1
CF_3	CF	Deoxycholic_acid_3_S	DCA_3_SO4	Hepatic_Detox_Products	0.0165816	1
CF_4	CF	Deoxycholic_acid_3_S	DCA_3_SO4	Hepatic_Detox_Products	0.547991	1
CF_5	CF	Deoxycholic_acid_3_S	DCA_3_SO4	Hepatic_Detox_Products	0.0446031	1
CF_6	CF	Deoxycholic_acid_3_S	DCA_3_SO4	Hepatic_Detox_Products	0.0206083	1
CF_7	CF	Deoxycholic_acid_3_S	DCA_3_SO4	Hepatic_Detox_Products	0.208957	1
CF_8	CF	Deoxycholic_acid_3_S	DCA_3_SO4	Hepatic_Detox_Products	0.0304314	1
CF_9	CF	Deoxycholic_acid_3_S	DCA_3_SO4	Hepatic_Detox_Products	0.0199993	1
CF_10	CF	Deoxycholic_acid_3_S	DCA_3_SO4	Hepatic_Detox_Products	1.17542	1
CF_11	CF	Deoxycholic_acid_3_S	DCA_3_SO4	Hepatic_Detox_Products	472.144	2
CF_12	CF	Deoxycholic_acid_3_S	DCA_3_SO4	Hepatic_Detox_Products	0.753116	2
CF_13	CF	Deoxycholic_acid_3_S	DCA_3_SO4	Hepatic_Detox_Products	14.3753	2
CF_14	CF	Deoxycholic_acid_3_S	DCA_3_SO4	Hepatic_Detox_Products	1.92292	2
CF_15	CF	Deoxycholic_acid_3_S	DCA_3_SO4	Hepatic_Detox_Products	249.242	2
Non_CF_1	Non_CF	Deoxycholic_acid_3_S	DCA_3_SO4	Hepatic_Detox_Products	0.00671238	1
Non_CF_2	Non_CF	Deoxycholic_acid_3_S	DCA_3_SO4	Hepatic_Detox_Products	16.7213	1
Non_CF_3	Non_CF	Deoxycholic_acid_3_S	DCA_3_SO4	Hepatic_Detox_Products	284.203	1
Non_CF_4	Non_CF	Deoxycholic_acid_3_S	DCA_3_SO4	Hepatic_Detox_Products	2.22052	1
Non_CF_5	Non_CF	Deoxycholic_acid_3_S	DCA_3_SO4	Hepatic_Detox_Products	20.7086	1
Non_CF_6	Non_CF	Deoxycholic_acid_3_S	DCA_3_SO4	Hepatic_Detox_Products	617.514	1
Non_CF_7	Non_CF	Deoxycholic_acid_3_S	DCA_3_SO4	Hepatic_Detox_Products	0.826883	1
Non_CF_8	Non_CF	Deoxycholic_acid_3_S	DCA_3_SO4	Hepatic_Detox_Products	0.0509772	1
Non_CF_9	Non_CF	Deoxycholic_acid_3_S	DCA_3_SO4	Hepatic_Detox_Products	0.241458	1
Non_CF_10	Non_CF	Deoxycholic_acid_3_S	DCA_3_SO4	Hepatic_Detox_Products	0.214338	1
Non_CF_11	Non_CF	Deoxycholic_acid_3_S	DCA_3_SO4	Hepatic_Detox_Products	0.687247	2
Non_CF_12	Non_CF	Deoxycholic_acid_3_S	DCA_3_SO4	Hepatic_Detox_Products	383.843	2
Non_CF_13	Non_CF	Deoxycholic_acid_3_S	DCA_3_SO4	Hepatic_Detox_Products	0.186172	2
Non_CF_14	Non_CF	Deoxycholic_acid_3_S	DCA_3_SO4	Hepatic_Detox_Products	9.05298	2
Non_CF_15	Non_CF	Deoxycholic_acid_3_S	DCA_3_SO4	Hepatic_Detox_Products	0.450573	2
CF_1	CF	Lithocholic_acid_3_S	LCA_3_SO4	Hepatic_Detox_Products	12.2363	1
CF_2	CF	Lithocholic_acid_3_S	LCA_3_SO4	Hepatic_Detox_Products	0.124512	1
CF_3	CF	Lithocholic_acid_3_S	LCA_3_SO4	Hepatic_Detox_Products	18.488	1
CF_4	CF	Lithocholic_acid_3_S	LCA_3_SO4	Hepatic_Detox_Products	17.9297	1
CF_5	CF	Lithocholic_acid_3_S	LCA_3_SO4	Hepatic_Detox_Products	1.9963	1
CF_6	CF	Lithocholic_acid_3_S	LCA_3_SO4	Hepatic_Detox_Products	1.85658	1
CF_7	CF	Lithocholic_acid_3_S	LCA_3_SO4	Hepatic_Detox_Products	34.1308	1
CF_8	CF	Lithocholic_acid_3_S	LCA_3_SO4	Hepatic_Detox_Products	2.88326	1
CF_9	CF	Lithocholic_acid_3_S	LCA_3_SO4	Hepatic_Detox_Products	4.0698	1
CF_10	CF	Lithocholic_acid_3_S	LCA_3_SO4	Hepatic_Detox_Products	17.4319	1
CF_11	CF	Lithocholic_acid_3_S	LCA_3_SO4	Hepatic_Detox_Products	9.77758	2
CF_12	CF	Lithocholic_acid_3_S	LCA_3_SO4	Hepatic_Detox_Products	0.0543479	2
CF_13	CF	Lithocholic_acid_3_S	LCA_3_SO4	Hepatic_Detox_Products	1.24293	2
CF_14	CF	Lithocholic_acid_3_S	LCA_3_SO4	Hepatic_Detox_Products	0.889073	2
CF_15	CF	Lithocholic_acid_3_S	LCA_3_SO4	Hepatic_Detox_Products	2.18453	2
Non_CF_1	Non_CF	Lithocholic_acid_3_S	LCA_3_SO4	Hepatic_Detox_Products	3.95156	1
Non_CF_2	Non_CF	Lithocholic_acid_3_S	LCA_3_SO4	Hepatic_Detox_Products	15.5664	1
Non_CF_3	Non_CF	Lithocholic_acid_3_S	LCA_3_SO4	Hepatic_Detox_Products	0.0435235	1
[truncated: 672 more rows]
